# Supplementary material for: Reduction of NFX1-123 and HPV 16 E6 and E7 Decreased Telomerase and CENP-F in Cervical Cancer Cell Lines
Source: Cancers (Basel). 2025 Jun 19;17(12):2044. doi: 10.3390/cancers17122044 (PMC12190452; doi:10.3390/cancers17122044)
Supplement: Supplementary file 1 [file cancers-17-02044-s001.zip]

Archive with 2 entries (2 files):
- cancers-3681275-original Western blot figures-File S1.pdf
- cancers-3681275-supplementary-Table S1.xlsx
