# Supplementary material for: Reduction of NFX1-123 and HPV 16 E6 and E7 Decreased Telomerase and CENP-F in Cervical Cancer Cell Lines
Source: Cancers (Basel). 2025 Jun 19;17(12):2044. doi: 10.3390/cancers17122044 (PMC12190452; doi:10.3390/cancers17122044)
Supplement: Supplementary file 1 [file cancers-17-02044-s001.zip › cancers-3681275-supplementary-Table S1.xlsx]

## Sheet: Caski_KO_v_CTRL_DEG_121823
gene id	p-value (unadjusted)	avg_log2FC (log fold-change of the average expression between the Caski KO and the CTL. Positive values indicate that the gene is more highly expressed in the KO compared to the CTL)	pct.1 (The percentage of cells where the gene is detected in the CaskiKO)	pct.2 (The percentage of cells where the gene is detected in the CaskiCTL)	p_val_adj (Adjusted p-value, based on Bonferroni correction)
ATP5E	0	1.64235	0.936	0.632	0
CHCHD2	0	1.59153	0.975	0.723	0
FAU	0	1.62347	0.907	0.525	0
KRT81	0	2.57035	0.759	0.124	0
RPL23	0	1.62249	0.966	0.721	0
RPL27	0	1.68894	0.991	0.868	0
RPL30	0	1.3799	0.987	0.828	0
RPL31	0	2.04403	0.966	0.636	0
RPS12	0	2.05129	0.983	0.779	0
RPS13	0	1.70394	0.97	0.71	0
RPS15A	0	1.84952	0.917	0.549	0
RPS17	0	1.54629	0.943	0.677	0
RPS20	0	1.9649	0.985	0.769	0
RPS21	0	2.04976	0.997	0.964	0
RPS27A	0	2.19324	0.957	0.665	0
RPS3	0	1.52721	0.997	0.873	0
TMSB10	0	1.32645	0.993	0.935	0
TXN	0	1.49363	0.979	0.794	0
SEC61G	1.21119402572948e-317	1.6049	0.926	0.586	1.62299999447751e-313
HSP90AA1	5.56209e-303	-1.53176	0.957	0.989	7.4532e-299
RPL35	9.1931e-303	1.2046	0.969	0.821	1.23188e-298
RPL37A	4.29442e-301	1.51748	0.907	0.58	5.75452e-297
RPL27A	5.59774e-295	1.27218	0.955	0.737	7.50098e-291
ZFAS1	1.0688e-279	1.54169	0.925	0.655	1.4322e-275
RPL37	4.04017e-279	1.39082	0.96	0.829	5.41382e-275
SNRPG	4.76029e-278	1.79425	0.829	0.348	6.37878e-274
HSPE1	1.45713e-275	1.63934	0.87	0.465	1.95255e-271
RPS18	8.37735e-275	1.32514	0.949	0.707	1.12256e-270
ROMO1	8.24928e-273	1.60404	0.859	0.473	1.1054e-268
COX7A2	2.01678e-264	1.67284	0.85	0.445	2.70248e-260
RPL34	2.54883e-263	1.48209	0.909	0.618	3.41544e-259
RPL12	7.10831e-256	1.38112	0.896	0.578	9.52514e-252
RPL32	5.8377e-255	1.30102	0.918	0.673	7.82252e-251
RPL22L1	9.10575e-253	1.70086	0.845	0.47	1.22017e-248
RBM25	2.7514e-241	-2.21586	0.249	0.68	3.68688e-237
COX7B	8.54458e-240	1.32294	0.909	0.64	1.14497e-235
RPL35A	4.35583e-238	1.20777	0.949	0.757	5.83681e-234
FTL	3.66477e-236	-1.9352	0.252	0.656	4.91079e-232
RPS5	2.1238e-232	1.16373	0.939	0.68	2.84589e-228
NDUFA4	3.35029e-231	1.33164	0.915	0.628	4.48939e-227
INHBA	2.29444e-226	-2.34917	0.022	0.378	3.07455e-222
CALM2	7.86105e-225	1.08079	0.955	0.731	1.05338e-220
RPS8	7.81654e-223	1.10909	0.939	0.705	1.04742e-218
MYEOV2	2.22179e-221	1.41833	0.84	0.43	2.97719e-217
PRRC2C	1.16234e-220	-2.06553	0.192	0.612	1.55753e-216
PFDN4	2.91458e-219	1.54623	0.791	0.361	3.90554e-215
COX5B	3.84819e-210	1.35361	0.855	0.488	5.15658e-206
RPS29	2.70201e-201	1.15665	0.919	0.698	3.6207e-197
DYNC1H1	3.55456e-201	-1.99233	0.179	0.57	4.76311e-197
RPLP2	7.54679e-198	1.01717	0.936	0.741	1.01127e-193
KRT5	6.42844e-197	-1.59366	0.338	0.719	8.61411e-193
COX6C	1.6071e-192	1.14745	0.89	0.588	2.15351e-188
RPL26	4.08634e-192	1.3858	0.791	0.391	5.4757e-188
SFN	5.89327e-189	-1.53928	0.364	0.71	7.89699e-185
UBL5	1.69009e-188	1.3178	0.818	0.454	2.26472e-184
C8orf59	2.6742e-182	1.54937	0.677	0.254	3.58343e-178
RPLP1	4.50502e-180	0.981824	0.923	0.715	6.03673e-176
RPA3	1.13196e-178	1.39738	0.776	0.399	1.51683e-174
SAT1	6.68592e-177	-1.91736	0.185	0.554	8.95913e-173
TCOF1	8.39761e-171	-1.87878	0.071	0.411	1.12528e-166
RPL36	2.12392e-169	1.30155	0.764	0.392	2.84606e-165
TPT1	7.75804e-161	0.844411	0.949	0.751	1.03958e-156
NEFM	2.68015e-160	-2.00859	0.03	0.322	3.5914e-156
SNRPD2	1.31338e-155	0.873687	0.941	0.766	1.75993e-151
COL17A1	2.47666e-155	-1.73111	0.209	0.534	3.31873e-151
NEAT1	1.71525e-151	-2.24425	0.124	0.435	2.29844e-147
KTN1	2.67317e-150	-1.44587	0.342	0.667	3.58205e-146
CANX	3.01437e-148	-1.29223	0.432	0.718	4.03925e-144
USMG5	4.93783e-147	1.10456	0.817	0.492	6.6167e-143
EIF3A	1.76396e-146	-1.67004	0.224	0.566	2.3637e-142
MYO10	2.73093e-145	-1.74488	0.126	0.453	3.65945e-141
TCEB1	4.37373e-144	1.25918	0.694	0.313	5.8608e-140
HSP90B1	2.77542e-143	-1.42248	0.417	0.697	3.71906e-139
RPL19	3.62764e-141	0.896226	0.905	0.688	4.86104e-137
NDUFC2	8.23307e-141	1.48415	0.519	0.155	1.10323e-136
NCL	6.61066e-140	-1.35485	0.496	0.755	8.85829e-136
HSP90AB1	1.37076e-138	-0.976583	0.705	0.889	1.83681e-134
RPS7	2.26868e-136	1.2342	0.681	0.317	3.04003e-132
MKI67	3.51529e-135	-1.93523	0.168	0.495	4.71049e-131
RPS23	8.00425e-135	0.986912	0.86	0.606	1.07257e-130
DCUN1D5	2.18011e-133	1.27186	0.65	0.291	2.92135e-129
SUB1	7.33125e-131	0.912522	0.861	0.61	9.82387e-127
RPS11	2.54555e-129	0.834697	0.905	0.696	3.41104e-125
NUCKS1	8.54527e-129	-1.46944	0.263	0.586	1.14507e-124
ATP5J2	2.39309e-127	1.28539	0.639	0.292	3.20675e-123
S100P	9.37066e-126	1.92129	0.23	0.004	1.25567e-121
CENPF	1.44091e-125	-1.90019	0.155	0.466	1.93082e-121
LSM3	3.97703e-125	1.21761	0.663	0.311	5.32922e-121
LAMB3	7.45831e-124	-1.60295	0.231	0.526	9.99413e-120
RPL9	8.08766e-123	1.40072	0.479	0.14	1.08375e-118
BAZ1B	2.90931e-122	-1.53738	0.139	0.454	3.89848e-118
NDUFB9	1.63174e-121	0.777373	0.92	0.775	2.18654e-117
ANP32B	7.66187e-121	-1.22584	0.429	0.685	1.02669e-116
UQCRQ	1.68004e-120	0.877998	0.857	0.606	2.25125e-116
RPS10	8.57255e-119	1.22643	0.532	0.183	1.14872e-114
SMC4	1.06935e-117	-1.38868	0.288	0.569	1.43293e-113
ANKRD11	4.93884e-117	-1.62232	0.142	0.447	6.61804e-113
MRPL13	1.12907e-116	1.07346	0.717	0.382	1.51296e-112
RBX1	1.7091e-116	1.23615	0.607	0.263	2.29019e-112
SYNE2	4.02688e-116	-1.63161	0.103	0.392	5.39602e-112
RPS25	2.91366e-115	1.2773	0.568	0.235	3.90431e-111
TCEB2	1.21797e-114	1.09227	0.673	0.333	1.63208e-110
TMEM258	1.61098e-113	1.31138	0.47	0.143	2.15871e-109
NDUFAB1	3.0462e-113	1.1888	0.666	0.341	4.08191e-109
TMEM126A	7.96773e-113	1.26308	0.545	0.205	1.06768e-108
TPM4	2.23887e-112	-1.32601	0.244	0.55	3.00009e-108
RPS19	4.55345e-110	0.730194	0.926	0.761	6.10162e-106
DYNLL1	9.62663e-109	0.797521	0.876	0.64	1.28997e-104
UQCRB	6.54008e-108	0.964256	0.771	0.484	8.76371e-104
NDUFB3	1.00101e-107	1.36459	0.459	0.146	1.34135e-103
TXNDC9	1.03918e-107	1.11112	0.579	0.239	1.39251e-103
SLIRP	1.59026e-107	0.980227	0.733	0.432	2.13094e-103
POMP	1.54229e-106	1.04388	0.675	0.347	2.06666e-102
RPL38	5.40857e-106	0.843086	0.84	0.623	7.24748e-102
NQO1	9.81212e-106	-1.28458	0.297	0.562	1.31482e-101
GOLGA4	2.75324e-105	-1.5305	0.124	0.408	3.68934e-101
LAMB1	4.36387e-104	-1.43453	0.137	0.409	5.84759e-100
RPS14	5.17244e-102	0.47688	0.967	0.863	6.93107e-98
UQCR10	5.81994e-102	1.20206	0.514	0.197	7.79872e-98
KLF6	7.99841e-102	-1.62192	0.146	0.401	1.07179e-97
UQCRH	1.00069e-101	1.02481	0.712	0.412	1.34092e-97
HIST1H4C	2.09915e-101	1.34299	0.732	0.426	2.81286e-97
TMEM126B	4.17991e-101	1.03474	0.616	0.284	5.60108e-97
NME1	1.1103e-99	0.863238	0.824	0.579	1.4878e-95
DNMT1	3.44805e-99	-1.39891	0.184	0.47	4.62038e-95
MT-ND2	6.96692e-99	0.952791	0.891	0.733	9.33567e-95
EIF5B	7.75048e-99	-1.23639	0.237	0.542	1.03856e-94
TMEM14B	1.76301e-97	0.8321	0.733	0.415	2.36244e-93
EIF4G1	8.04064e-97	-1.19387	0.248	0.529	1.07745e-92
SQSTM1	1.29306e-96	-1.41219	0.12	0.38	1.7327e-92
CAPNS1	2.65521e-96	-1.3343	0.189	0.456	3.55798e-92
RPS2	8.93347e-96	0.884726	0.803	0.573	1.19708e-91
BAZ1A	3.20965e-95	-1.40762	0.084	0.326	4.30093e-91
ATRX	2.59555e-93	-1.30458	0.185	0.463	3.47804e-89
GSTP1	1.62489e-92	-0.807914	0.639	0.767	2.17735e-88
MRPS17	2.35409e-92	1.19228	0.44	0.15	3.15448e-88
H3F3B	3.49113e-91	0.775639	0.863	0.675	4.67812e-87
VIM	2.48826e-90	-1.30989	0.189	0.454	3.33427e-86
DST	6.12556e-90	-1.31066	0.255	0.522	8.20825e-86
LUC7L3	4.70754e-89	-1.24096	0.171	0.446	6.30811e-85
LINC00116	8.0403e-89	1.24698	0.335	0.08	1.0774e-84
ABCF1	8.42219e-89	-1.27015	0.134	0.397	1.12857e-84
BDP1	1.55755e-88	-1.37528	0.064	0.29	2.08711e-84
HSBP1	2.79412e-88	0.735279	0.809	0.55	3.74412e-84
NIPBL	3.24091e-88	-1.29563	0.138	0.396	4.34281e-84
DDX24	1.0742e-87	-1.32818	0.106	0.344	1.43943e-83
AKAP9	1.17531e-87	-1.45454	0.125	0.369	1.57491e-83
NOP10	2.27568e-87	1.1814	0.367	0.102	3.04941e-83
SREK1	2.7478e-87	-1.34897	0.095	0.34	3.68205e-83
TOMM7	5.18169e-87	1.03129	0.561	0.262	6.94347e-83
SEC61B	3.26932e-86	1.10365	0.471	0.183	4.38089e-82
LINC00152	3.95098e-86	1.18581	0.39	0.12	5.29432e-82
HSPA5	8.08226e-86	-1.05537	0.434	0.622	1.08302e-81
HAUS5	9.15325e-86	-1.2079	0.027	0.209	1.22653e-81
PSMA5	1.35571e-85	0.668544	0.772	0.48	1.81665e-81
SRSF11	4.01533e-85	-1.30645	0.21	0.469	5.38054e-81
PNN	4.52187e-85	-1.3536	0.215	0.466	6.0593e-81
DMKN	5.63009e-85	-1.03652	0.338	0.56	7.54432e-81
RPL39	8.18932e-85	0.8524	0.766	0.527	1.09737e-80
RPS28	1.44599e-84	1.0038	0.559	0.266	1.93762e-80
GOLGB1	8.6897e-84	-1.32776	0.088	0.323	1.16442e-79
PSMA4	9.27206e-84	0.812242	0.771	0.514	1.24246e-79
2023-09-15	1.70049e-83	0.638709	0.787	0.504	2.27866e-79
SNRPE	1.36645e-82	1.01708	0.534	0.241	1.83104e-78
ZC3H13	1.82808e-82	-1.3146	0.07	0.288	2.44963e-78
CKS2	1.90548e-82	0.945631	0.696	0.409	2.55334e-78
CLSPN	4.2004e-82	-1.35303	0.075	0.297	5.62853e-78
RPS27L	1.94339e-81	1.08407	0.474	0.19	2.60414e-77
ZNF146	8.03511e-81	-1.22857	0.096	0.324	1.07671e-76
FXYD3	3.70096e-80	1.10261	0.47	0.19	4.95928e-76
RAI14	6.02098e-80	-1.24738	0.047	0.243	8.06812e-76
TFRC	1.21616e-79	-1.06444	0.292	0.545	1.62966e-75
NEMF	2.81048e-78	-1.27687	0.086	0.308	3.76605e-74
RPL7A	3.50912e-78	0.762377	0.795	0.576	4.70222e-74
PIEZO1	8.06689e-78	-1.2693	0.094	0.31	1.08096e-73
SLTM	1.81494e-77	-1.19475	0.098	0.33	2.43202e-73
ELOVL5	2.84573e-77	1.06225	0.559	0.294	3.81328e-73
ATP5O	1.25705e-76	0.848444	0.627	0.342	1.68444e-72
TOP1	3.67851e-76	-1.20604	0.178	0.431	4.92921e-72
ILF3	6.34745e-76	-1.13434	0.229	0.483	8.50558e-72
AP3D1	1.15543e-75	-1.16487	0.114	0.347	1.54827e-71
C14orf2	1.33463e-75	0.773997	0.758	0.527	1.7884e-71
C11orf31	1.79278e-75	0.885345	0.656	0.386	2.40232e-71
ATP5I	7.09577e-75	0.944738	0.627	0.362	9.50833e-71
SUPT5H	1.19591e-74	-1.17308	0.067	0.272	1.60252e-70
TBCB	1.20785e-74	-1.13039	0.084	0.302	1.61852e-70
HLA-E	1.53026e-74	-1.15818	0.138	0.372	2.05055e-70
ITGAE	2.11267e-74	0.82757	0.532	0.249	2.83098e-70
PSMD2	2.43529e-74	-0.782519	0.531	0.727	3.26329e-70
CXCL8	2.84241e-74	-1.53256	0.019	0.171	3.80883e-70
POLR2G	4.69466e-74	0.874741	0.615	0.335	6.29085e-70
UQCC2	1.39209e-73	0.972244	0.492	0.218	1.8654e-69
RAB13	1.69391e-73	-1.20608	0.051	0.237	2.26984e-69
SLPI	2.44332e-73	1.21608	0.461	0.202	3.27405e-69
PPP1R15A	2.6245e-73	-1.23657	0.152	0.379	3.51682e-69
F3	2.80958e-73	-0.963688	0.4	0.611	3.76484e-69
UBC	3.71203e-73	-0.978101	0.371	0.578	4.97412e-69
SMARCC1	5.48303e-73	-1.16271	0.08	0.291	7.34726e-69
DSP	6.12773e-73	-1.16431	0.149	0.392	8.21116e-69
MRPL33	1.17447e-72	1.0777	0.389	0.139	1.57378e-68
DNAJC2	1.82863e-72	-1.20668	0.122	0.351	2.45036e-68
NFKBIA	3.18892e-72	-1.18667	0.061	0.255	4.27315e-68
EEF1D	6.10947e-72	-0.951172	0.369	0.595	8.1867e-68
ACTG1	6.14397e-72	-0.775576	0.666	0.807	8.23293e-68
CHD4	1.28581e-71	-1.18348	0.136	0.364	1.72299e-67
LAMC1	1.38313e-71	-1.17457	0.084	0.295	1.8534e-67
JUN	1.45229e-71	-1.20943	0.305	0.506	1.94607e-67
RPS6	2.90408e-71	0.364085	0.984	0.932	3.89147e-67
UQCR11	6.71764e-71	0.946052	0.538	0.271	9.00163e-67
MCM7	9.35678e-71	-1.07847	0.21	0.448	1.25381e-66
ANKRD12	1.07871e-70	-1.19978	0.061	0.254	1.44547e-66
RRBP1	1.1222e-70	-1.19341	0.075	0.275	1.50375e-66
USF2	1.12245e-70	-1.13091	0.069	0.263	1.50408e-66
MRPS23	1.37382e-70	0.785318	0.631	0.353	1.84092e-66
AHNAK2	1.91823e-70	-1.30506	0.035	0.205	2.57043e-66
HECTD1	1.9648e-70	-1.16162	0.088	0.297	2.63283e-66
SNRPF	2.39304e-70	0.95172	0.559	0.304	3.20667e-66
MINOS1	3.36068e-70	0.97383	0.414	0.16	4.50331e-66
ATP5L	3.70668e-70	0.918375	0.53	0.261	4.96696e-66
COL7A1	4.82212e-70	-1.18891	0.024	0.175	6.46164e-66
EIF4A2	6.94489e-70	-0.936626	0.404	0.593	9.30615e-66
RP11-149I23.3	8.03307e-70	1.05465	0.184	0.02	1.07643e-65
HELLS	1.10917e-69	-1.17846	0.096	0.306	1.48629e-65
AP2M1	1.92267e-69	-1.02552	0.244	0.472	2.57638e-65
RBM5	1.96067e-69	-1.19001	0.043	0.213	2.62729e-65
THOC2	7.13599e-69	-1.11987	0.177	0.409	9.56223e-65
MCL1	6.70175e-68	-1.2102	0.127	0.33	8.98034e-64
POLR2L	1.16567e-67	0.925707	0.52	0.262	1.562e-63
CALD1	2.65281e-67	-1.31091	0.109	0.317	3.55476e-63
MTRNR2L1	5.64228e-67	0.796291	0.902	0.807	7.56065e-63
BRD9	5.79562e-67	-1.19665	0.103	0.305	7.76613e-63
POLR2F	9.58123e-67	1.00859	0.38	0.14	1.28388e-62
MT2A	8.49235e-66	-0.84639	0.551	0.685	1.13798e-61
EIF3K	8.56189e-66	-0.997226	0.242	0.465	1.14729e-61
FOSB	1.16481e-65	-1.43857	0.148	0.343	1.56085e-61
ATP5G3	1.26547e-65	0.823693	0.6	0.336	1.69573e-61
TPRKB	1.56854e-65	0.923382	0.409	0.163	2.10184e-61
PAF1	1.66282e-65	-1.07071	0.064	0.251	2.22818e-61
GNB2L1	2.40348e-65	-0.734687	0.538	0.71	3.22066e-61
OGT	9.14486e-65	-1.20993	0.055	0.223	1.22541e-60
RPL24	1.47934e-64	0.710828	0.753	0.539	1.98231e-60
C6orf141	1.87557e-64	-1.13285	0.027	0.177	2.51326e-60
PSMA1	3.3619e-64	0.824928	0.59	0.333	4.50495e-60
B2M	3.659e-64	0.361969	0.944	0.826	4.90306e-60
TMEM123	6.39006e-64	0.873647	0.648	0.414	8.56268e-60
PLK2	6.39857e-64	-0.99375	0.286	0.498	8.57408e-60
MIR4435-2HG	8.02999e-64	0.985937	0.334	0.111	1.07602e-59
CCDC85B	1.19697e-63	-1.06073	0.039	0.195	1.60393e-59
EEF2	3.97422e-63	-0.835171	0.395	0.602	5.32546e-59
MRPS18C	4.3876e-63	0.910055	0.386	0.15	5.87938e-59
JAG2	1.11521e-62	-1.13775	0.061	0.228	1.49438e-58
SF3B6	2.68274e-62	0.812417	0.558	0.3	3.59488e-58
CCNL1	3.66488e-62	-1.16193	0.152	0.339	4.91094e-58
HSPB11	3.9699e-62	1.04352	0.339	0.118	5.31966e-58
MAP4	6.05055e-62	-1.05261	0.061	0.233	8.10774e-58
ACTN1	6.69631e-62	-0.928605	0.298	0.512	8.97306e-58
DEK	8.50114e-62	-0.69043	0.607	0.749	1.13915e-57
COMMD6	1.36813e-61	0.899679	0.378	0.146	1.83329e-57
PLEK2	2.03916e-61	-1.07288	0.069	0.248	2.73247e-57
SLC43A3	2.16317e-61	-1.02603	0.184	0.397	2.89865e-57
RPL23A	5.77738e-61	0.852254	0.535	0.289	7.74168e-57
NKTR	6.28845e-61	-1.13842	0.058	0.229	8.42652e-57
NDUFA11	1.03533e-60	0.830934	0.563	0.315	1.38735e-56
NDUFB6	1.39267e-60	0.573734	0.746	0.5	1.86617e-56
OPTN	1.7899e-60	-0.9586	0.03	0.177	2.39847e-56
MT-CO1	2.05573e-60	0.731352	0.88	0.768	2.75468e-56
IFI16	3.28798e-60	-1.01985	0.058	0.229	4.40589e-56
UPF2	3.48547e-60	-1.10322	0.055	0.223	4.67053e-56
PSAP	3.96221e-60	-0.963365	0.293	0.498	5.30936e-56
FTH1	4.74023e-60	-0.645478	0.884	0.922	6.35191e-56
CCNL2	7.40608e-60	-1.16844	0.086	0.264	9.92414e-56
BTBD7	1.15658e-59	-1.0582	0.051	0.213	1.54982e-55
EMC4	1.3983e-59	0.937645	0.411	0.177	1.87372e-55
GLG1	1.56697e-59	-1.04756	0.108	0.307	2.09973e-55
CHAF1A	2.59025e-59	-1.07667	0.068	0.241	3.47094e-55
GADD45A	3.02808e-59	-1.09798	0.21	0.409	4.05763e-55
KRT17	3.36339e-59	-0.888726	0.472	0.64	4.50695e-55
HUWE1	5.73808e-59	-1.05946	0.091	0.279	7.68902e-55
ZFP36L1	7.09099e-59	-1.10052	0.162	0.35	9.50192e-55
ANP32E	7.48797e-59	-1.06142	0.131	0.333	1.00339e-54
ACIN1	1.79189e-58	-1.03834	0.078	0.259	2.40113e-54
CCND2	1.83495e-58	-0.972668	0.019	0.149	2.45883e-54
ASPM	1.96865e-58	-1.19118	0.113	0.305	2.63799e-54
VMP1	3.92684e-58	-1.09976	0.165	0.356	5.26197e-54
S100A2	4.19097e-58	-0.549943	0.969	0.989	5.6159e-54
LMNA	6.57007e-58	-0.950323	0.246	0.465	8.80389e-54
TPR	8.08805e-58	-1.02659	0.147	0.359	1.0838e-53
CENPW	1.87463e-57	0.968879	0.362	0.142	2.512e-53
SF3B2	2.23429e-57	-0.974841	0.253	0.468	2.99395e-53
LAMC2	3.69062e-57	-0.905558	0.373	0.565	4.94543e-53
PKM	3.91757e-57	-0.645204	0.63	0.775	5.24954e-53
RPL17	8.16013e-57	0.899179	0.392	0.165	1.09346e-52
EEF1B2	1.26279e-56	0.830501	0.424	0.191	1.69213e-52
MRPL21	4.4776e-56	0.893665	0.523	0.291	5.99999e-52
CYCS	8.8796e-56	0.637088	0.684	0.442	1.18987e-51
NACA	3.08745e-55	0.682935	0.686	0.458	4.13719e-51
DDX46	5.37599e-55	-0.989714	0.127	0.327	7.20383e-51
SETD2	5.38468e-55	-0.966074	0.048	0.203	7.21548e-51
TPM2	5.61832e-55	-0.984663	0.037	0.18	7.52855e-51
PDCD10	6.39176e-55	0.653611	0.628	0.386	8.56496e-51
RIF1	7.72062e-55	-0.97605	0.109	0.301	1.03456e-50
C6orf99	9.86749e-55	0.891559	0.13	0.009	1.32224e-50
DDX39B	1.3044e-54	-0.991534	0.031	0.168	1.74789e-50
BOD1L1	1.32442e-54	-1.04907	0.059	0.22	1.77472e-50
PSMA2	1.77519e-54	0.927608	0.306	0.106	2.37876e-50
CAV1	3.38133e-54	-0.68197	0.657	0.754	4.53098e-50
PUM3	5.53306e-54	-0.984885	0.111	0.298	7.4143e-50
DNAJC21	5.73169e-54	-1.01621	0.197	0.394	7.68047e-50
SEC11A	6.24148e-54	0.799312	0.568	0.336	8.36358e-50
CDK6	8.565e-54	-0.991352	0.145	0.336	1.14771e-49
TRIM56	9.38559e-54	-1.05322	0.05	0.204	1.25767e-49
HSPA1A	1.1562e-53	-0.931304	0.338	0.511	1.54931e-49
ANXA3	1.65554e-53	0.821422	0.482	0.248	2.21843e-49
ELL2	1.68701e-53	-1.02435	0.083	0.251	2.2606e-49
SMC1A	1.83174e-53	-1.04206	0.119	0.305	2.45453e-49
RAN	1.87576e-53	0.623134	0.739	0.532	2.51352e-49
BPTF	1.89063e-53	-1.02548	0.097	0.28	2.53345e-49
SERF2	3.01475e-53	0.640937	0.726	0.512	4.03976e-49
COX14	5.09923e-53	0.78373	0.433	0.205	6.83297e-49
NDUFB1	7.0494e-53	0.77514	0.595	0.367	9.4462e-49
COX6B1	1.17461e-52	-0.917778	0.222	0.415	1.57398e-48
PSMB3	1.32441e-52	0.692682	0.635	0.4	1.77471e-48
FLNA	3.40686e-52	-0.941073	0.184	0.383	4.5652e-48
TRIB1	4.11305e-52	-1.08258	0.077	0.242	5.51149e-48
BMS1	4.48141e-52	-0.994654	0.092	0.271	6.00509e-48
SRSF5	4.82932e-52	-1.01865	0.14	0.315	6.47129e-48
NRDC	5.33081e-52	-0.989691	0.106	0.288	7.14328e-48
PLAC8	6.7066e-52	0.731296	0.103	0.003	8.98685e-48
SMARCA4	8.5209e-52	-0.93186	0.059	0.218	1.1418e-47
TUBB6	9.93085e-52	-0.974643	0.139	0.331	1.33073e-47
ACADVL	1.71502e-51	-0.99459	0.086	0.257	2.29812e-47
C1QBP	2.76351e-51	0.539531	0.723	0.498	3.70311e-47
DNAJC19	4.02008e-51	0.853968	0.291	0.101	5.38691e-47
PHF14	4.71636e-51	-1.04734	0.121	0.303	6.31992e-47
PRPF38B	4.8562e-51	-0.970948	0.124	0.31	6.50731e-47
CELF1	4.95132e-51	-0.997225	0.088	0.256	6.63477e-47
TERC	4.9598e-51	-1.02398	0.024	0.145	6.64613e-47
CENPE	6.01011e-51	-1.22937	0.072	0.233	8.05354e-47
BRD2	1.09637e-50	-0.951872	0.208	0.415	1.46913e-46
RPL10A	1.86403e-50	0.542488	0.797	0.613	2.4978e-46
PNISR	4.00394e-50	-1.08748	0.089	0.256	5.36527e-46
NDUFA1	4.02489e-50	0.742449	0.597	0.382	5.39335e-46
HSPA1B	4.17805e-50	-0.971081	0.24	0.413	5.59858e-46
COX6A1	4.57047e-50	0.870618	0.404	0.191	6.12443e-46
TCEAL4	6.07164e-50	-0.900743	0.206	0.409	8.136e-46
C11orf73	7.43606e-50	0.890859	0.291	0.103	9.96432e-46
COX17	1.07295e-49	0.882176	0.238	0.068	1.43775e-45
LAMTOR5	1.07629e-49	0.764596	0.485	0.257	1.44223e-45
MEI1	1.25133e-49	-1.01489	0.045	0.183	1.67679e-45
MT-ND1	1.9217e-49	0.607467	0.898	0.82	2.57507e-45
POLR2K	2.52821e-49	0.812495	0.414	0.197	3.38779e-45
SERPINE1	2.55416e-49	-0.987009	0.197	0.382	3.42258e-45
ATPIF1	2.93608e-49	0.780395	0.497	0.273	3.93435e-45
TRIP11	3.43455e-49	-0.959739	0.062	0.216	4.6023e-45
KIAA0101	3.59313e-49	0.67777	0.577	0.346	4.8148e-45
RPL5	4.00567e-49	0.491026	0.856	0.695	5.3676e-45
MT-CO2	4.16737e-49	0.633066	0.86	0.713	5.58428e-45
PSMA7	4.39739e-49	0.534798	0.863	0.718	5.8925e-45
CAST	5.06703e-49	-0.931239	0.173	0.369	6.78982e-45
NDUFB4	6.54477e-49	0.840221	0.32	0.125	8.76999e-45
IRAK1	6.78894e-49	-0.88726	0.219	0.412	9.09718e-45
PTP4A1	2.03585e-48	-0.722743	0.429	0.591	2.72803e-44
PPIG	2.13776e-48	-0.936719	0.106	0.284	2.86459e-44
SMC3	2.53698e-48	-0.903209	0.142	0.331	3.39955e-44
ATP5EP2	2.79863e-48	0.806058	0.168	0.031	3.75017e-44
GPATCH4	3.17681e-48	-0.983486	0.102	0.267	4.25693e-44
TMSB4X	4.07317e-48	0.55724	0.699	0.482	5.45804e-44
NOLC1	7.59899e-48	-0.865533	0.2	0.401	1.01826e-43
TMEM147	7.94276e-48	-0.910826	0.097	0.266	1.06433e-43
ATP5G1	8.23979e-48	0.783285	0.468	0.249	1.10413e-43
ARID4B	9.13859e-48	-0.998715	0.062	0.211	1.22457e-43
LAMTOR1	9.84132e-48	0.870504	0.347	0.149	1.31874e-43
BRD4	1.14044e-47	-0.94902	0.096	0.265	1.52819e-43
ACTN4	1.17104e-47	-0.836537	0.21	0.413	1.5692e-43
PLEC	1.21205e-47	-0.971527	0.119	0.295	1.62415e-43
RPS9	1.22407e-47	0.686701	0.614	0.405	1.64025e-43
KISS1	1.58765e-47	0.75638	0.106	0.006	2.12745e-43
JMJD1C	1.88041e-47	-0.941104	0.072	0.229	2.51975e-43
NOL8	1.9009e-47	-0.932748	0.074	0.233	2.54721e-43
USP9X	1.90961e-47	-0.932067	0.066	0.218	2.55888e-43
PABPC1	3.36926e-47	-0.395181	0.932	0.943	4.5148e-43
NIN	6.36141e-47	-0.93557	0.076	0.234	8.52429e-43
GPAA1	6.47338e-47	-0.924104	0.109	0.274	8.67433e-43
MT-ND3	7.38633e-47	0.752759	0.636	0.448	9.89768e-43
RALBP1	8.49289e-47	-0.841979	0.039	0.171	1.13805e-42
CDC37	9.67513e-47	-0.889353	0.122	0.301	1.29647e-42
TCERG1	1.06777e-46	-0.929589	0.07	0.223	1.43081e-42
DICER1	1.09727e-46	-0.879887	0.054	0.199	1.47035e-42
MAGOHB	1.14871e-46	0.833245	0.29	0.107	1.53928e-42
NAP1L1	1.31797e-46	-0.731924	0.393	0.582	1.76609e-42
ECH1	1.65041e-46	-0.903341	0.058	0.204	2.21156e-42
LARS	2.11817e-46	-0.926598	0.057	0.2	2.83835e-42
SERPINB2	2.32435e-46	-0.896528	0.389	0.54	3.11463e-42
SOD1	2.3333e-46	0.613816	0.704	0.504	3.12662e-42
TXNDC17	2.68817e-46	0.621748	0.599	0.373	3.60215e-42
DDT	3.88347e-46	0.77706	0.434	0.222	5.20385e-42
ENY2	4.14485e-46	0.69511	0.535	0.313	5.5541e-42
NCOR1	4.40174e-46	-0.954289	0.073	0.227	5.89833e-42
CCAR1	4.78472e-46	-0.930346	0.234	0.399	6.41153e-42
CHD3	4.81973e-46	-0.90007	0.042	0.174	6.45844e-42
RRP12	5.48331e-46	-0.846402	0.047	0.185	7.34763e-42
PPP4R3A	5.68573e-46	-0.913831	0.108	0.277	7.61888e-42
HDGF	1.07795e-45	-0.815377	0.227	0.423	1.44445e-41
MIF	1.10017e-45	0.789457	0.315	0.127	1.47423e-41
ITGA6	1.11734e-45	-0.814697	0.346	0.53	1.49724e-41
LAD1	1.15029e-45	-0.935103	0.083	0.234	1.54138e-41
TMED9	1.3416e-45	-0.89798	0.197	0.383	1.79774e-41
SLC7A11	1.39666e-45	-0.982116	0.063	0.205	1.87152e-41
PTRF	2.00874e-45	-0.765284	0.376	0.552	2.69171e-41
PELP1	2.20145e-45	-0.883991	0.055	0.197	2.94994e-41
NSD1	2.24556e-45	-0.933346	0.074	0.226	3.00905e-41
CCDC80	2.29961e-45	-0.948063	0.112	0.282	3.08148e-41
HNRNPU	2.45609e-45	-0.774281	0.291	0.493	3.29116e-41
SON	3.42427e-45	-0.92039	0.162	0.338	4.58853e-41
TLN1	4.10766e-45	-0.811818	0.039	0.169	5.50426e-41
PILRB	4.19332e-45	-0.945875	0.045	0.177	5.61905e-41
BRMS1	4.65507e-45	-0.889011	0.127	0.294	6.23779e-41
U2SURP	6.42916e-45	-0.804574	0.225	0.428	8.61507e-41
TFDP1	9.18311e-45	0.838235	0.295	0.114	1.23054e-40
CEP250	1.56046e-44	-0.855806	0.029	0.148	2.09101e-40
CDC42BPB	1.76291e-44	-0.846312	0.041	0.17	2.36229e-40
SUCLG1	1.81101e-44	0.740014	0.437	0.226	2.42676e-40
TRIP6	2.13258e-44	-0.920368	0.147	0.317	2.85765e-40
KMT2B	2.61616e-44	-0.790079	0.025	0.138	3.50565e-40
IL6ST	5.08123e-44	-0.906569	0.077	0.227	6.80885e-40
NOSIP	2.54408e-43	-0.909567	0.126	0.287	3.40906e-39
TRIO	3.36307e-43	-0.916361	0.15	0.323	4.50651e-39
SPG7	3.42025e-43	-0.915294	0.036	0.155	4.58314e-39
SPEN	3.49966e-43	-0.895021	0.075	0.226	4.68955e-39
UBR5	3.87554e-43	-0.937255	0.107	0.259	5.19323e-39
DDX21	4.38507e-43	-0.808388	0.295	0.468	5.876e-39
COL27A1	4.78316e-43	-0.818063	0.013	0.108	6.40943e-39
ENO1	5.30492e-43	-0.478815	0.732	0.807	7.10859e-39
KIF20B	5.84733e-43	-0.97308	0.124	0.288	7.83543e-39
BOLA3	6.83084e-43	0.810902	0.236	0.077	9.15333e-39
MSN	6.94658e-43	-0.86941	0.209	0.391	9.30841e-39
PPP1R12A	8.14063e-43	-0.874695	0.122	0.29	1.09084e-38
DKK1	8.9615e-43	0.864446	0.282	0.109	1.20084e-38
ITGB4	9.42831e-43	-0.918983	0.072	0.21	1.26339e-38
CMPK1	1.21125e-42	0.855242	0.34	0.153	1.62308e-38
FBLIM1	1.48155e-42	-0.763378	0.019	0.123	1.98527e-38
IL1A	2.1232e-42	-0.787674	0.019	0.121	2.84509e-38
TCF25	2.43466e-42	-0.91037	0.061	0.196	3.26244e-38
EXOC3	2.72484e-42	-0.886111	0.083	0.232	3.65128e-38
MT-ND5	4.5257e-42	0.641328	0.748	0.573	6.06444e-38
ANXA1	4.87554e-42	-0.533464	0.676	0.775	6.53322e-38
RAD50	5.31423e-42	-0.838455	0.052	0.186	7.12107e-38
NASP	7.99631e-42	-0.890508	0.128	0.294	1.07151e-37
KMT2E	8.08373e-42	-0.859895	0.066	0.209	1.08322e-37
SUPT16H	1.23572e-41	-0.883067	0.114	0.279	1.65587e-37
SUGP2	1.68713e-41	-0.938956	0.037	0.155	2.26076e-37
RBBP6	1.8965e-41	-0.941856	0.096	0.25	2.54131e-37
NDUFB5	2.01739e-41	0.5946	0.51	0.299	2.7033e-37
APP	2.19349e-41	-0.881644	0.124	0.279	2.93927e-37
ARHGAP29	3.33538e-41	-0.796643	0.183	0.369	4.46941e-37
RABL6	4.14828e-41	-0.868601	0.099	0.253	5.55869e-37
FOS	5.15211e-41	-0.665776	0.533	0.659	6.90383e-37
LAMA3	5.52799e-41	-0.872234	0.157	0.328	7.40751e-37
ICE1	5.69656e-41	-0.84584	0.097	0.252	7.63339e-37
PARP1	7.0634e-41	-0.88273	0.127	0.289	9.46496e-37
ABCC5	7.74177e-41	-0.918849	0.08	0.225	1.0374e-36
MBD3	9.28082e-41	-0.841174	0.05	0.177	1.24363e-36
SLK	1.03632e-40	-0.831181	0.083	0.233	1.38866e-36
MIA3	1.04841e-40	-0.826104	0.034	0.149	1.40486e-36
KDM5A	1.74789e-40	-0.840178	0.042	0.165	2.34217e-36
COX8A	1.9433e-40	0.792137	0.348	0.166	2.60402e-36
HP1BP3	1.9692e-40	-0.890364	0.147	0.311	2.63873e-36
SRRM2	2.19854e-40	-0.876208	0.116	0.276	2.94604e-36
TMEM259	2.45988e-40	-0.864966	0.085	0.231	3.29624e-36
ZC3H11A	2.57087e-40	-0.848634	0.052	0.178	3.44496e-36
MALAT1	2.76857e-40	-0.806133	0.765	0.687	3.70988e-36
ADIRF	2.99895e-40	0.786059	0.392	0.201	4.01859e-36
KRI1	3.97202e-40	-0.838454	0.038	0.155	5.32251e-36
ZNHIT3	4.99191e-40	0.777936	0.289	0.118	6.68915e-36
NAA15	5.55958e-40	-0.853021	0.106	0.263	7.44984e-36
RIN1	6.02282e-40	-0.749386	0.03	0.141	8.07058e-36
TAGLN2	6.2954e-40	-0.818846	0.225	0.386	8.43584e-36
MIS18BP1	1.4289e-39	-0.871425	0.076	0.217	1.91472e-35
IRGQ	1.79327e-39	-0.689777	0.013	0.101	2.40298e-35
PFDN5	1.84652e-39	0.56532	0.697	0.512	2.47433e-35
SPINT2	1.88576e-39	-0.667281	0.416	0.535	2.52692e-35
PDCD11	1.97314e-39	-0.765506	0.052	0.181	2.64401e-35
NUP62	2.07401e-39	-0.876617	0.073	0.211	2.77918e-35
LSG1	2.41341e-39	-0.751528	0.048	0.174	3.23396e-35
MAP7D1	2.73175e-39	-0.826006	0.097	0.25	3.66054e-35
BBX	2.9159e-39	-0.846825	0.061	0.193	3.90731e-35
SRRT	3.03252e-39	-0.870734	0.12	0.278	4.06357e-35
SMDT1	3.40843e-39	0.728255	0.326	0.148	4.5673e-35
SLC20A1	3.60488e-39	-0.920232	0.182	0.336	4.83054e-35
LARP1	3.65354e-39	-0.796235	0.089	0.237	4.89574e-35
MGEA5	4.17395e-39	-0.837249	0.071	0.211	5.59309e-35
FUS	5.69663e-39	-0.804899	0.241	0.407	7.63349e-35
ATP5F1	5.89358e-39	0.611614	0.48	0.277	7.8974e-35
ERP29	6.2422e-39	-0.829304	0.134	0.298	8.36455e-35
SRPK2	7.61305e-39	-0.79148	0.051	0.176	1.02015e-34
NDUFV1	7.65936e-39	-0.861415	0.113	0.266	1.02635e-34
MST1R	8.24583e-39	-0.803837	0.029	0.135	1.10494e-34
RTF1	1.57019e-38	-0.848732	0.075	0.214	2.10405e-34
SPDL1	2.67373e-38	-0.80968	0.067	0.203	3.58279e-34
FAM96A	2.69353e-38	0.64224	0.394	0.205	3.60932e-34
MARK3	2.70701e-38	-0.836644	0.13	0.29	3.6274e-34
CEP350	3.11563e-38	-0.872155	0.068	0.203	4.17495e-34
PSMD8	3.12259e-38	-0.736457	0.294	0.447	4.18427e-34
DDX27	3.51981e-38	-0.744259	0.21	0.392	4.71654e-34
ARHGAP5	4.15705e-38	-0.842677	0.088	0.234	5.57044e-34
RBM42	4.55464e-38	-0.815142	0.077	0.215	6.10322e-34
SAFB2	4.62514e-38	-0.789418	0.044	0.162	6.19769e-34
TIMM8B	5.68158e-38	0.737117	0.257	0.099	7.61332e-34
PHIP	6.40182e-38	-0.861186	0.08	0.222	8.57843e-34
VCL	8.50101e-38	-0.860355	0.089	0.23	1.13914e-33
HNRNPM	1.01312e-37	-0.76031	0.241	0.425	1.35759e-33
C1D	1.39072e-37	0.60408	0.294	0.131	1.86356e-33
JUND	1.42332e-37	-0.82123	0.04	0.154	1.90725e-33
BAZ2B	1.44094e-37	-0.740124	0.018	0.111	1.93086e-33
UCHL3	1.44595e-37	0.537212	0.55	0.346	1.93757e-33
PSMD14	1.472e-37	0.661902	0.45	0.254	1.97248e-33
ATAD2	1.6718e-37	-0.808257	0.18	0.348	2.24022e-33
CTNND1	1.74374e-37	-0.865767	0.092	0.229	2.33661e-33
DIAPH1	2.14553e-37	-0.802832	0.131	0.292	2.87501e-33
RSL24D1	2.4906e-37	0.633683	0.387	0.201	3.33741e-33
MTDH	2.59436e-37	-0.685396	0.377	0.541	3.47644e-33
KRT10	2.71375e-37	0.576792	0.504	0.303	3.63643e-33
EIF3B	3.07167e-37	-0.758022	0.219	0.399	4.11604e-33
PHF3	4.1996e-37	-0.837111	0.127	0.282	5.62747e-33
DPP7	5.00343e-37	-0.816641	0.054	0.175	6.70459e-33
EPRS	5.24408e-37	-0.822145	0.093	0.237	7.02707e-33
SH2D5	5.2805e-37	-0.776432	0.029	0.131	7.07587e-33
NCAPH2	6.06929e-37	-0.821715	0.153	0.305	8.13285e-33
CNTLN	7.90556e-37	-0.799416	0.03	0.133	1.05935e-32
METAP2	9.30984e-37	-0.77312	0.193	0.366	1.24752e-32
TEX30	1.42008e-36	0.592657	0.388	0.205	1.9029e-32
ZKSCAN1	1.46168e-36	-0.764185	0.043	0.16	1.95866e-32
IPO9	1.61944e-36	-0.816834	0.069	0.202	2.17005e-32
DROSHA	1.66834e-36	-0.854013	0.073	0.204	2.23557e-32
EIF5	1.77012e-36	-0.564395	0.522	0.659	2.37196e-32
MTHFD1	2.04709e-36	-0.808202	0.12	0.272	2.7431e-32
ARID4A	2.08367e-36	-0.80941	0.034	0.142	2.79211e-32
CKLF	2.12005e-36	0.582762	0.442	0.25	2.84086e-32
DLG1	2.37475e-36	-0.826198	0.177	0.331	3.18217e-32
ZNF638	2.42753e-36	-0.814842	0.094	0.238	3.25289e-32
CD44	2.65761e-36	-0.706661	0.379	0.529	3.5612e-32
SEL1L	2.87531e-36	-0.748765	0.054	0.177	3.85292e-32
SPTBN1	3.17007e-36	-0.807561	0.099	0.244	4.24789e-32
ARFGAP1	3.92821e-36	-0.806039	0.054	0.175	5.2638e-32
DCAF5	4.15295e-36	-0.743068	0.035	0.144	5.56495e-32
QSOX1	5.21591e-36	-0.836477	0.105	0.241	6.98932e-32
MT-ND4	5.32732e-36	0.483072	0.916	0.874	7.13861e-32
ASH1L	5.79678e-36	-0.847282	0.05	0.167	7.76768e-32
2023-03-06	8.04081e-36	-0.871677	0.133	0.282	1.07747e-31
SMIM19	1.02074e-35	0.635755	0.18	0.056	1.36779e-31
CYR61	1.27598e-35	-0.778258	0.329	0.476	1.70981e-31
UXT	1.62874e-35	0.513029	0.536	0.338	2.18251e-31
SMC2	1.74638e-35	-0.796018	0.122	0.273	2.34015e-31
CRIPT	1.99862e-35	0.587722	0.353	0.18	2.67815e-31
PRDX1	2.11349e-35	0.468868	0.736	0.558	2.83207e-31
YLPM1	2.69753e-35	-0.77421	0.046	0.16	3.6147e-31
PDIA4	2.90743e-35	-0.794877	0.145	0.3	3.89595e-31
ADAMTS1	3.29555e-35	-0.898822	0.347	0.438	4.41603e-31
GPATCH2L	3.68649e-35	-0.753322	0.039	0.147	4.9399e-31
ATAD5	3.89704e-35	-0.809993	0.075	0.204	5.22203e-31
NEDD8	4.79416e-35	0.573309	0.607	0.415	6.42417e-31
GNL1	5.5031e-35	-0.768852	0.052	0.172	7.37416e-31
PBRM1	5.6948e-35	-0.742114	0.034	0.139	7.63103e-31
IGFBP4	5.77348e-35	0.850867	0.294	0.136	7.73646e-31
RBM28	6.04801e-35	-0.805965	0.073	0.201	8.10433e-31
E1	6.37603e-35	-0.865803	0.07	0.197	8.54388e-31
WDR13	9.14084e-35	-0.695798	0.028	0.127	1.22487e-30
HRSP12	1.11696e-34	0.703578	0.155	0.039	1.49673e-30
UBE2T	1.16558e-34	0.465089	0.478	0.29	1.56188e-30
MICAL3	1.21912e-34	-0.773668	0.042	0.15	1.63363e-30
FAM129A	1.26292e-34	-0.75738	0.06	0.182	1.69231e-30
SRRM1	1.36757e-34	-0.772329	0.088	0.225	1.83255e-30
CLIP1	1.41636e-34	-0.83707	0.076	0.206	1.89792e-30
MT-ATP8	1.4552e-34	0.70574	0.496	0.312	1.94997e-30
SH2D3A	1.81978e-34	-0.798218	0.052	0.165	2.43851e-30
NCLN	2.0829e-34	-0.774857	0.078	0.21	2.79108e-30
H2AFZ	2.12624e-34	0.389398	0.788	0.62	2.84917e-30
SMC6	2.5266e-34	-0.749574	0.037	0.142	3.38564e-30
CHCHD1	2.63386e-34	0.56343	0.532	0.338	3.52937e-30
PCNT	2.91304e-34	-0.788466	0.043	0.154	3.90347e-30
ABRACL	3.37233e-34	0.604836	0.285	0.129	4.51892e-30
NDUFB2	3.68189e-34	0.548752	0.57	0.377	4.93374e-30
KMT2A	3.72135e-34	-0.815046	0.067	0.192	4.9866e-30
ZNF75A	3.97256e-34	-0.735372	0.036	0.142	5.32323e-30
AKAP12	4.48142e-34	-0.85735	0.046	0.158	6.0051e-30
CCDC88A	5.18734e-34	-0.86499	0.092	0.226	6.95104e-30
ANKRD17	5.27902e-34	-0.704315	0.042	0.151	7.07388e-30
MYL6	5.73417e-34	0.281096	0.954	0.873	7.68378e-30
PTGS2	5.92325e-34	-0.995319	0.033	0.129	7.93716e-30
UPF3B	6.09478e-34	-0.810937	0.112	0.259	8.167e-30
PABPN1	6.56266e-34	-0.740248	0.047	0.158	8.79396e-30
SNRPB2	7.2026e-34	0.712587	0.324	0.157	9.65148e-30
GNL3	7.68741e-34	-0.803863	0.119	0.257	1.03011e-29
DPM1	7.74071e-34	0.670081	0.342	0.172	1.03725e-29
GOLGA3	7.77907e-34	-0.732387	0.034	0.137	1.0424e-29
PRRC2B	8.93985e-34	-0.747313	0.059	0.18	1.19794e-29
MATR3	1.01489e-33	-0.701587	0.182	0.35	1.35995e-29
IER2	1.07798e-33	-0.845762	0.125	0.267	1.4445e-29
MGA	1.18704e-33	-0.787553	0.068	0.192	1.59064e-29
MRPL54	1.29829e-33	0.657047	0.302	0.141	1.73971e-29
RECQL4	1.5928e-33	-0.746617	0.038	0.142	2.13435e-29
STRA13	1.6346e-33	0.55262	0.545	0.355	2.19037e-29
RBM39	2.12684e-33	-0.619444	0.493	0.581	2.84997e-29
PAPOLA	2.26682e-33	-0.724243	0.237	0.394	3.03754e-29
COX7C	2.27526e-33	0.588134	0.571	0.388	3.04885e-29
NDUFA2	2.32344e-33	0.536308	0.462	0.275	3.11341e-29
PRPF4B	2.66009e-33	-0.859671	0.154	0.301	3.56452e-29
TIMELESS	4.01078e-33	-0.75132	0.041	0.147	5.37445e-29
PPM1G	4.5275e-33	-0.716957	0.194	0.359	6.06685e-29
MACF1	6.35864e-33	-0.738344	0.056	0.173	8.52058e-29
CDK5RAP3	6.598e-33	-0.769884	0.039	0.144	8.84132e-29
TNIP1	6.85314e-33	-0.708934	0.039	0.142	9.1832e-29
CALR	8.12953e-33	-0.689758	0.304	0.46	1.08936e-28
TOP2A	8.21345e-33	-0.867223	0.275	0.425	1.1006e-28
DYNC1LI2	1.06339e-32	-0.785296	0.112	0.248	1.42495e-28
PLEKHG3	1.22608e-32	-0.733003	0.028	0.122	1.64294e-28
SIPA1L1	1.56263e-32	-0.648905	0.03	0.126	2.09393e-28
ARPC3	1.60153e-32	0.617558	0.421	0.241	2.14605e-28
MRPL14	1.92376e-32	0.456116	0.68	0.5	2.57784e-28
ANKRD18B	1.95227e-32	-0.754357	0.021	0.103	2.61604e-28
SNRPC	2.26314e-32	0.573767	0.557	0.373	3.03261e-28
CORO6	2.34983e-32	-0.692341	0.019	0.104	3.14877e-28
NFATC2IP	2.72186e-32	-0.768033	0.057	0.171	3.6473e-28
KDM2A	2.80362e-32	-0.709256	0.073	0.199	3.75685e-28
DDX42	3.42719e-32	-0.731965	0.076	0.201	4.59244e-28
AJUBA	3.50608e-32	-0.756267	0.064	0.184	4.69815e-28
ANAPC5	3.85091e-32	-0.762559	0.107	0.244	5.16023e-28
ALCAM	4.05417e-32	-0.642658	0.305	0.473	5.43258e-28
TTC3	4.25198e-32	-0.740171	0.06	0.177	5.69765e-28
AP1G2	4.32718e-32	-0.709393	0.019	0.101	5.79843e-28
CASC5	4.34153e-32	-0.718635	0.057	0.171	5.81766e-28
PLA2G16	5.01538e-32	0.672804	0.115	0.021	6.72061e-28
BTF3L4	5.4589e-32	0.512739	0.262	0.121	7.31492e-28
STAT6	5.58055e-32	-0.605178	0.018	0.101	7.47794e-28
NDUFA6	8.19158e-32	0.683077	0.327	0.164	1.09767e-27
CAMSAP2	8.73274e-32	-0.659761	0.076	0.203	1.17019e-27
SLF2	9.71328e-32	-0.674426	0.037	0.138	1.30158e-27
ATF7IP	9.83586e-32	-0.675333	0.036	0.136	1.318e-27
AFF4	1.16238e-31	-0.713916	0.037	0.137	1.5576e-27
DDX5	1.50418e-31	-0.645265	0.369	0.489	2.0156e-27
CEP170B	1.83597e-31	-0.659528	0.023	0.109	2.4602e-27
NOM1	2.15645e-31	-0.750658	0.048	0.154	2.88965e-27
CEP89	2.20163e-31	-0.662171	0.025	0.114	2.95019e-27
WDR6	2.28537e-31	-0.668602	0.031	0.126	3.0624e-27
PAK2	2.35478e-31	-0.752108	0.083	0.208	3.1554e-27
C6orf62	2.75071e-31	-0.723098	0.167	0.32	3.68595e-27
FXYD5	3.56272e-31	-0.746112	0.077	0.198	4.77404e-27
VCP	3.62916e-31	-0.710896	0.207	0.364	4.86308e-27
PKP3	4.07873e-31	-0.751564	0.121	0.259	5.4655e-27
MT-ND4L	4.35574e-31	0.650881	0.393	0.221	5.83669e-27
ROCK1	5.10588e-31	-0.756176	0.078	0.201	6.84188e-27
PET100	5.71806e-31	0.627408	0.225	0.09	7.6622e-27
SMCHD1	6.39318e-31	-0.732285	0.075	0.199	8.56685e-27
MYH9	7.56313e-31	-0.702687	0.226	0.384	1.01346e-26
MRPL50	7.63313e-31	0.464802	0.391	0.225	1.02284e-26
AARS	8.25005e-31	-0.690122	0.045	0.149	1.10551e-26
ITGB1	1.15239e-30	-0.739101	0.159	0.305	1.5442e-26
MT-CO3	1.1634e-30	0.36395	0.933	0.874	1.55896e-26
CALU	1.38508e-30	-0.606761	0.416	0.509	1.856e-26
MKKS	1.46966e-30	0.612084	0.37	0.202	1.96935e-26
RNF213	1.58104e-30	-0.720574	0.028	0.118	2.11859e-26
TPM3	1.58184e-30	-0.63365	0.362	0.505	2.11967e-26
AFG3L2	1.92942e-30	-0.629606	0.034	0.131	2.58542e-26
CHD1	1.97261e-30	-0.727738	0.059	0.172	2.64329e-26
EBP	2.01045e-30	-0.729354	0.127	0.261	2.69401e-26
SUMO2	2.0165e-30	0.627374	0.311	0.155	2.70211e-26
CDK10	2.09869e-30	-0.719683	0.037	0.131	2.81225e-26
ITGA3	2.17535e-30	-0.750129	0.128	0.267	2.91497e-26
NFKBIZ	2.62938e-30	-0.730369	0.025	0.112	3.52337e-26
CALM1	3.1796e-30	-0.490702	0.605	0.67	4.26067e-26
TRA2B	3.2733e-30	-0.56559	0.42	0.534	4.38622e-26
URI1	3.27618e-30	-0.730668	0.057	0.163	4.39008e-26
CSNK1A1	4.60486e-30	-0.714194	0.171	0.321	6.17052e-26
ANKRD26	4.68948e-30	-0.665644	0.035	0.131	6.28391e-26
HDLBP	4.86887e-30	-0.717621	0.136	0.277	6.52428e-26
HMGB2	5.01805e-30	-0.724314	0.221	0.368	6.72419e-26
MT-ATP6	5.10909e-30	0.459823	0.906	0.832	6.84618e-26
SYCP2	5.19803e-30	-0.847093	0.131	0.254	6.96536e-26
TIMM10	5.62535e-30	0.532575	0.442	0.267	7.53797e-26
LIG1	8.54996e-30	-0.663629	0.026	0.11	1.14569e-25
PLXNA1	8.67538e-30	-0.655082	0.034	0.129	1.1625e-25
PPFIA1	8.70315e-30	-0.761117	0.102	0.231	1.16622e-25
HSPH1	9.00766e-30	-0.716876	0.228	0.377	1.20703e-25
ADAR	9.13085e-30	-0.690572	0.055	0.164	1.22353e-25
CDK5RAP2	9.28651e-30	-0.721574	0.065	0.18	1.24439e-25
SAFB	1.02496e-29	-0.720302	0.069	0.183	1.37344e-25
C15orf52	1.21888e-29	-0.732648	0.036	0.129	1.6333e-25
MRPL36	1.24509e-29	0.538039	0.414	0.243	1.66843e-25
PRDX5	1.2809e-29	0.673507	0.425	0.265	1.7164e-25
LSM1	1.35342e-29	0.642441	0.228	0.095	1.81358e-25
QARS	1.39582e-29	-0.664226	0.048	0.153	1.8704e-25
IMPDH2	1.58363e-29	-0.716805	0.119	0.249	2.12207e-25
ANKLE2	1.98046e-29	-0.698794	0.085	0.21	2.65381e-25
UBA6	2.34477e-29	-0.759206	0.074	0.185	3.142e-25
DNAJC15	2.3476e-29	0.618748	0.25	0.111	3.14579e-25
TNPO2	2.41272e-29	-0.732919	0.057	0.162	3.23305e-25
DPY30	3.14434e-29	0.610152	0.338	0.179	4.21342e-25
SOX4	3.31092e-29	-0.748932	0.069	0.183	4.43663e-25
MDH1	3.59989e-29	0.525832	0.39	0.224	4.82385e-25
GTF2F1	3.82098e-29	-0.705248	0.096	0.223	5.12011e-25
SLC39A7	5.61693e-29	-0.721361	0.099	0.223	7.52668e-25
ABL2	5.68889e-29	-0.690159	0.071	0.188	7.62311e-25
LSM2	6.36534e-29	0.622509	0.307	0.155	8.52956e-25
HLA-B	6.74847e-29	-0.706426	0.183	0.326	9.04295e-25
VAMP8	7.78146e-29	0.620664	0.365	0.203	1.04272e-24
SNRNP70	1.08946e-28	-0.746836	0.095	0.213	1.45988e-24
RNF168	1.12977e-28	-0.687183	0.027	0.11	1.51389e-24
IMMP1L	1.13871e-28	0.706638	0.135	0.036	1.52587e-24
H2AFY	1.20188e-28	-0.69657	0.234	0.379	1.61051e-24
AHNAK	1.24576e-28	-0.723111	0.242	0.382	1.66932e-24
PLXNB2	1.29721e-28	-0.745891	0.119	0.249	1.73826e-24
TSPAN1	1.32399e-28	0.607064	0.377	0.215	1.77415e-24
ACOT9	1.40178e-28	-0.753494	0.145	0.269	1.87839e-24
SUPT6H	2.06244e-28	-0.677089	0.054	0.159	2.76366e-24
TAF1C	2.29286e-28	-0.666949	0.025	0.108	3.07243e-24
PSMA3	2.41879e-28	0.379644	0.708	0.54	3.24118e-24
DAPK3	2.7459e-28	-0.620088	0.032	0.121	3.67951e-24
CCT3	2.88025e-28	-0.546288	0.407	0.564	3.85953e-24
SHTN1	2.91794e-28	-0.643431	0.024	0.105	3.91004e-24
ABCD4	2.94008e-28	-0.67149	0.029	0.116	3.93971e-24
CD3EAP	3.04597e-28	-0.669892	0.056	0.163	4.08159e-24
EIF3E	3.79542e-28	0.308103	0.626	0.451	5.08587e-24
KPNB1	4.32536e-28	-0.618409	0.3	0.451	5.79599e-24
PARK7	4.3604e-28	0.549254	0.477	0.305	5.84294e-24
GPBP1	4.37528e-28	-0.657549	0.055	0.16	5.86288e-24
TMED10	5.1197e-28	-0.690814	0.213	0.343	6.8604e-24
EHF	5.35754e-28	-0.639804	0.047	0.147	7.17911e-24
DDX17	6.33288e-28	-0.695042	0.098	0.225	8.48605e-24
FANCI	6.75862e-28	-0.74299	0.096	0.218	9.05655e-24
ZNF281	6.83869e-28	-0.666427	0.05	0.152	9.16385e-24
CHAC2	8.14541e-28	0.575237	0.253	0.118	1.09149e-23
SEC62	9.45496e-28	-0.605698	0.332	0.466	1.26696e-23
CKAP4	1.23293e-27	-0.681569	0.101	0.228	1.65213e-23
THOC7	1.36325e-27	0.469431	0.386	0.226	1.82676e-23
HINT1	1.42302e-27	0.444833	0.524	0.35	1.90685e-23
PDHA1	1.54941e-27	-0.640756	0.115	0.247	2.0762e-23
DHX38	1.55806e-27	-0.663831	0.042	0.137	2.08781e-23
AGRN	1.96755e-27	-0.746067	0.095	0.211	2.63651e-23
PHLDA1	2.09514e-27	-0.75206	0.186	0.322	2.80748e-23
TKT	2.17087e-27	-0.689447	0.173	0.313	2.90896e-23
GLTSCR2	2.24248e-27	-0.717999	0.121	0.245	3.00493e-23
RPL11	2.69525e-27	0.387772	0.806	0.67	3.61164e-23
KIF3B	2.81678e-27	-0.624775	0.07	0.182	3.77448e-23
ZNF326	2.85326e-27	-0.668658	0.086	0.204	3.82337e-23
PVR	3.14213e-27	-0.656938	0.055	0.158	4.21046e-23
USP47	3.1574e-27	-0.687978	0.06	0.165	4.23091e-23
TMEM14C	3.41069e-27	0.3456	0.58	0.407	4.57032e-23
RBM6	3.43186e-27	-0.705306	0.047	0.145	4.5987e-23
SKIL	3.56351e-27	-0.738266	0.081	0.193	4.77511e-23
RNF20	3.96906e-27	-0.670677	0.051	0.151	5.31854e-23
NAPG	5.312e-27	-0.604282	0.023	0.101	7.11808e-23
NAPRT	6.09409e-27	-0.682038	0.107	0.231	8.16609e-23
ARHGAP21	6.54853e-27	-0.612909	0.036	0.125	8.77503e-23
TNFAIP3	6.97009e-27	-0.74822	0.05	0.147	9.33992e-23
PSMD13	9.19245e-27	0.490826	0.519	0.35	1.23179e-22
FANCA	1.09902e-26	-0.631001	0.025	0.103	1.47269e-22
TNPO3	1.24622e-26	-0.606614	0.044	0.139	1.66994e-22
EIF2S3	1.44076e-26	-0.708876	0.092	0.204	1.93062e-22
ABLIM1	1.51773e-26	-0.603785	0.056	0.158	2.03375e-22
CHD8	1.53014e-26	-0.64383	0.042	0.136	2.05039e-22
BOP1	1.58214e-26	-0.704167	0.083	0.197	2.12007e-22
ZNF106	1.85477e-26	-0.698936	0.074	0.185	2.48539e-22
UBN1	1.86769e-26	-0.649761	0.042	0.134	2.50271e-22
FAM111A	1.93638e-26	-0.71336	0.111	0.235	2.59475e-22
MFI2	2.02281e-26	-0.610092	0.028	0.109	2.71057e-22
IQGAP1	2.65007e-26	-0.661292	0.14	0.275	3.5511e-22
LNPEP	2.80784e-26	-0.523175	0.028	0.109	3.76251e-22
SEC16A	2.83314e-26	-0.623769	0.03	0.111	3.7964e-22
EFNB1	2.84297e-26	-0.638599	0.026	0.103	3.80958e-22
PXN	2.86054e-26	-0.68111	0.152	0.284	3.83312e-22
UBE2V2	3.2782e-26	0.632988	0.182	0.069	4.39279e-22
MORN2	3.48248e-26	0.581792	0.173	0.064	4.66652e-22
P3H2	3.6211e-26	-0.609648	0.03	0.112	4.85228e-22
EED	3.72876e-26	0.599988	0.199	0.081	4.99653e-22
ERC1	4.35492e-26	-0.571188	0.027	0.108	5.83559e-22
PABPC1L	4.53446e-26	-0.591059	0.028	0.109	6.07617e-22
S100A10	4.8263e-26	0.283757	0.889	0.774	6.46725e-22
APEX1	4.86017e-26	-0.681207	0.111	0.231	6.51262e-22
SCRIB	4.99767e-26	-0.685128	0.054	0.152	6.69688e-22
PGD	5.10688e-26	-0.666636	0.046	0.138	6.84322e-22
UBE2G2	5.80349e-26	-0.710662	0.089	0.201	7.77667e-22
HSPB1	6.76884e-26	-0.681076	0.108	0.226	9.07025e-22
TMF1	6.7817e-26	-0.619364	0.037	0.126	9.08748e-22
SPTAN1	7.36669e-26	-0.613078	0.054	0.154	9.87136e-22
MRPS21	8.20619e-26	-0.705083	0.107	0.22	1.09963e-21
MRPL48	8.31996e-26	0.577592	0.153	0.051	1.11488e-21
STT3B	8.85512e-26	-0.676197	0.086	0.199	1.18659e-21
UBAP2	9.49488e-26	-0.670355	0.036	0.121	1.27231e-21
MAVS	9.89773e-26	-0.633038	0.044	0.137	1.3263e-21
CKAP5	1.07281e-25	-0.654611	0.116	0.243	1.43756e-21
NAT10	1.11534e-25	-0.677474	0.063	0.165	1.49456e-21
PAX8	1.22247e-25	-0.634033	0.047	0.141	1.6381e-21
PCNA	1.34598e-25	0.511018	0.583	0.422	1.80361e-21
PLOD3	1.41129e-25	-0.629138	0.072	0.179	1.89112e-21
NEFH	1.45644e-25	-0.633682	0.216	0.364	1.95164e-21
BAX	1.58799e-25	-0.690947	0.055	0.149	2.12791e-21
LACTB2	1.616e-25	0.564584	0.221	0.1	2.16544e-21
KIF4A	1.69068e-25	-0.659858	0.075	0.184	2.26551e-21
EDN1	1.6915e-25	-0.802151	0.077	0.169	2.26661e-21
KRT6A	1.73461e-25	-0.715655	0.15	0.282	2.32438e-21
IWS1	1.91842e-25	-0.617391	0.075	0.184	2.57068e-21
GGH	2.36174e-25	0.56981	0.369	0.216	3.16473e-21
CHD6	2.51638e-25	-0.670424	0.043	0.134	3.37194e-21
FAM50A	2.56716e-25	-0.632999	0.072	0.18	3.44e-21
SND1	2.59933e-25	-0.627035	0.075	0.183	3.4831e-21
RAD9A	2.79644e-25	-0.591796	0.025	0.101	3.74723e-21
SPC24	2.96973e-25	-0.606568	0.028	0.108	3.97944e-21
MAP4K4	3.18436e-25	-0.700119	0.143	0.264	4.26704e-21
EGFR	3.37888e-25	-0.548658	0.435	0.561	4.5277e-21
DMTF1	3.39652e-25	-0.627131	0.034	0.116	4.55134e-21
COA4	3.4754e-25	0.528363	0.29	0.152	4.65704e-21
PIH1D1	3.60129e-25	-0.590167	0.033	0.117	4.82572e-21
ITSN2	3.63153e-25	-0.601117	0.035	0.12	4.86626e-21
KIF11	3.78176e-25	-0.640933	0.051	0.147	5.06756e-21
LRRFIP1	4.83083e-25	-0.680899	0.155	0.287	6.47331e-21
CCDC14	4.87945e-25	-0.734935	0.06	0.156	6.53847e-21
PUF60	4.91997e-25	-0.619231	0.227	0.361	6.59276e-21
IER3	5.36249e-25	-0.676776	0.213	0.333	7.18574e-21
SS18L2	5.62993e-25	0.379535	0.313	0.181	7.54411e-21
RHOBTB3	6.10046e-25	-0.610625	0.113	0.238	8.17461e-21
BAG5	6.41503e-25	-0.64829	0.073	0.178	8.59614e-21
KNOP1	6.87593e-25	-0.668203	0.081	0.191	9.21375e-21
SDC1	7.12381e-25	-0.660848	0.165	0.295	9.5459e-21
SMG5	7.68531e-25	-0.657792	0.053	0.149	1.02983e-20
TXNL1	7.83387e-25	0.597454	0.306	0.165	1.04974e-20
CLK2	7.98521e-25	-0.59304	0.025	0.101	1.07002e-20
WNK1	8.42113e-25	-0.620221	0.051	0.146	1.12843e-20
ATP6V0B	8.74176e-25	0.572292	0.316	0.173	1.1714e-20
USP34	1.2305e-24	-0.630834	0.08	0.19	1.64887e-20
TBL1XR1	1.34242e-24	-0.649815	0.113	0.229	1.79884e-20
HSPA4	1.50456e-24	-0.592303	0.131	0.259	2.01611e-20
KIF5B	1.96755e-24	-0.605382	0.209	0.351	2.63652e-20
WDHD1	2.23033e-24	-0.628528	0.079	0.187	2.98864e-20
TGFBI	2.37584e-24	-0.708661	0.246	0.358	3.18362e-20
KIAA0100	2.55237e-24	-0.587404	0.05	0.143	3.42018e-20
MYO5A	2.58527e-24	-0.572099	0.037	0.122	3.46426e-20
LONP1	2.74732e-24	-0.556534	0.031	0.111	3.68141e-20
CPSF1	2.82077e-24	-0.588715	0.05	0.144	3.77983e-20
ZNF131	2.93137e-24	-0.656566	0.133	0.254	3.92804e-20
DKC1	3.23319e-24	-0.61164	0.21	0.349	4.33248e-20
CDC42BPA	3.3332e-24	-0.58078	0.048	0.141	4.46648e-20
C12orf45	3.50875e-24	0.468957	0.25	0.127	4.70172e-20
BLOC1S1	3.70537e-24	0.565065	0.158	0.057	4.9652e-20
HEATR1	4.41778e-24	-0.64108	0.064	0.165	5.91983e-20
CPSF2	5.43675e-24	-0.636948	0.092	0.205	7.28525e-20
MTA1	5.50726e-24	-0.586729	0.063	0.163	7.37973e-20
ENOSF1	6.13028e-24	-0.5984	0.03	0.107	8.21457e-20
SETX	6.60914e-24	-0.596506	0.056	0.152	8.85625e-20
LINC00998	6.72412e-24	0.331944	0.387	0.246	9.01033e-20
CLSTN1	6.73891e-24	-0.616676	0.091	0.203	9.03014e-20
PTBP1	6.82985e-24	-0.606396	0.202	0.336	9.152e-20
EMC7	7.38791e-24	0.627115	0.191	0.08	9.89979e-20
LUZP1	7.46869e-24	-0.606795	0.063	0.162	1.0008e-19
KMT2C	7.65892e-24	-0.683536	0.041	0.126	1.0263e-19
PRPF40A	7.8388e-24	-0.625921	0.231	0.368	1.0504e-19
APEH	8.82119e-24	-0.594185	0.039	0.123	1.18204e-19
PSENEN	9.36398e-24	-0.634582	0.055	0.147	1.25477e-19
TOPBP1	9.50305e-24	-0.695661	0.097	0.207	1.27341e-19
MTRNR2L3	9.67873e-24	0.580949	0.175	0.069	1.29695e-19
ZNF655	1.14688e-23	-0.623734	0.049	0.137	1.53682e-19
ZNF121	1.1886e-23	-0.584337	0.04	0.126	1.59272e-19
SMG7	1.25204e-23	-0.519363	0.039	0.123	1.67774e-19
IGFBP7	1.51218e-23	0.591891	0.128	0.039	2.02632e-19
MUM1	1.60251e-23	-0.629297	0.032	0.108	2.14737e-19
SEPW1	2.33294e-23	0.538566	0.509	0.36	3.12614e-19
SMG1	2.34405e-23	-0.613457	0.053	0.145	3.14103e-19
SNRPB	2.54751e-23	0.39657	0.624	0.468	3.41366e-19
TNFRSF12A	2.5599e-23	0.568529	0.37	0.224	3.43026e-19
CLUH	2.7212e-23	-0.636009	0.057	0.15	3.64641e-19
HIPK2	3.29916e-23	-0.547385	0.036	0.117	4.42087e-19
TPM1	3.81496e-23	-0.604454	0.294	0.412	5.11205e-19
ALG13	4.14519e-23	0.529457	0.32	0.181	5.55455e-19
OFD1	4.30982e-23	-0.605459	0.038	0.119	5.77516e-19
THRAP3	4.52515e-23	-0.613272	0.095	0.206	6.0637e-19
CEP128	4.93094e-23	-0.641098	0.031	0.105	6.60746e-19
GNAS	5.27061e-23	-0.378741	0.688	0.766	7.06262e-19
SFTA1P	5.63162e-23	0.616207	0.144	0.05	7.54638e-19
WHSC1	6.38431e-23	-0.590463	0.059	0.154	8.55498e-19
SOCS4	6.64192e-23	-0.592452	0.068	0.168	8.90017e-19
GTF2A2	7.02673e-23	0.451142	0.417	0.266	9.41582e-19
ARHGAP35	7.14835e-23	-0.580073	0.04	0.123	9.57879e-19
ANKRD13D	7.75776e-23	-0.598572	0.03	0.104	1.03954e-18
TMEM141	8.33086e-23	0.525168	0.269	0.141	1.11634e-18
EIF2AK1	8.4216e-23	-0.563863	0.139	0.265	1.12849e-18
ATP5H	9.19464e-23	0.577022	0.314	0.177	1.23208e-18
LIMA1	1.00529e-22	-0.534186	0.272	0.419	1.34709e-18
LMAN2	1.01241e-22	-0.646618	0.112	0.22	1.35663e-18
TBC1D9B	1.04269e-22	-0.552879	0.035	0.114	1.39721e-18
ZNF114	1.06464e-22	-0.682057	0.049	0.135	1.42662e-18
UHRF2	1.09869e-22	-0.588083	0.031	0.108	1.47225e-18
THOC1	1.21526e-22	-0.588609	0.044	0.129	1.62845e-18
INADL	1.2612e-22	-0.607608	0.058	0.151	1.69001e-18
UBXN4	1.29441e-22	-0.594987	0.153	0.279	1.7345e-18
KIF1C	1.47232e-22	-0.640692	0.11	0.223	1.97291e-18
PHLDB2	1.48529e-22	-0.637809	0.076	0.176	1.99028e-18
MED31	1.57018e-22	0.536305	0.224	0.107	2.10404e-18
PSMB7	1.82677e-22	0.49114	0.544	0.394	2.44787e-18
RPL15	1.99702e-22	0.36284	0.648	0.496	2.67601e-18
POLA1	2.0049e-22	-0.55894	0.046	0.133	2.68656e-18
GNPDA1	2.21526e-22	-0.650336	0.066	0.156	2.96844e-18
HNRNPH1	2.22745e-22	-0.647173	0.161	0.274	2.98478e-18
SURF6	2.42338e-22	-0.621523	0.051	0.138	3.24733e-18
MCFD2	2.50349e-22	0.54727	0.31	0.175	3.35468e-18
TDRD9	2.60594e-22	-0.638891	0.1	0.206	3.49196e-18
RHOT2	2.61842e-22	-0.645455	0.059	0.146	3.50868e-18
PRPF39	2.78523e-22	-0.615464	0.06	0.153	3.73221e-18
VDAC3	2.8333e-22	0.520792	0.329	0.191	3.79662e-18
GMFB	3.30108e-22	-0.719278	0.131	0.226	4.42345e-18
ATP6V1G1	3.32065e-22	0.338766	0.497	0.345	4.44967e-18
RBM10	3.44527e-22	-0.641466	0.062	0.153	4.61666e-18
BASP1	3.50271e-22	-0.615093	0.124	0.24	4.69364e-18
HNRNPA2B1	3.66489e-22	-0.38687	0.614	0.677	4.91096e-18
ATP5J	5.16312e-22	0.433537	0.414	0.267	6.91858e-18
ITPR3	5.6407e-22	-0.650216	0.064	0.153	7.55854e-18
ILF2	6.02648e-22	-0.58819	0.228	0.355	8.07549e-18
LSM6	6.20779e-22	0.520361	0.267	0.142	8.31844e-18
SPTLC2	6.32938e-22	-0.527631	0.033	0.11	8.48137e-18
SBNO1	6.50498e-22	-0.640839	0.062	0.152	8.71667e-18
HJURP	6.62567e-22	-0.593089	0.039	0.118	8.8784e-18
ANAPC16	7.56206e-22	0.469118	0.307	0.176	1.01332e-17
INPP5F	7.6977e-22	-0.545278	0.036	0.114	1.03149e-17
DLGAP5	8.27674e-22	-0.701405	0.151	0.262	1.10908e-17
PDCD5	9.318e-22	-0.610159	0.159	0.278	1.24861e-17
CCDC90B	9.43106e-22	0.557473	0.143	0.051	1.26376e-17
IK	9.59358e-22	-0.63135	0.072	0.165	1.28554e-17
TNPO1	9.67532e-22	-0.653738	0.096	0.199	1.29649e-17
TARS	9.88863e-22	-0.51078	0.382	0.506	1.32508e-17
CDC5L	1.02473e-21	-0.596738	0.122	0.238	1.37314e-17
CCK	1.13893e-21	-0.686581	0.122	0.218	1.52617e-17
ASAP1	1.15226e-21	-0.635527	0.079	0.178	1.54403e-17
CCNC	1.2056e-21	0.524299	0.231	0.114	1.6155e-17
RBBP8	1.43483e-21	-0.575251	0.057	0.147	1.92268e-17
GPI	1.78362e-21	-0.60843	0.12	0.23	2.39005e-17
YTHDC1	1.84946e-21	-0.562652	0.071	0.168	2.47827e-17
PRELID3B	1.97791e-21	0.496579	0.355	0.216	2.6504e-17
LYPLA1	2.01938e-21	0.459451	0.263	0.142	2.70596e-17
ITGA2	2.17062e-21	-0.678142	0.067	0.16	2.90863e-17
ADRB2	2.40804e-21	-0.657794	0.067	0.159	3.22677e-17
RICTOR	2.40888e-21	-0.543429	0.035	0.111	3.2279e-17
SEC11C	2.49112e-21	0.555665	0.177	0.075	3.33811e-17
ARL1	2.53269e-21	0.49022	0.28	0.154	3.3938e-17
TIMM8A	2.62638e-21	0.46085	0.24	0.124	3.51935e-17
NDUFA13	2.64122e-21	0.554445	0.285	0.157	3.53924e-17
NT5C	3.18452e-21	-0.601406	0.046	0.126	4.26726e-17
TNNT1	3.2363e-21	-0.562526	0.048	0.13	4.33664e-17
MZT1	3.23717e-21	0.410343	0.25	0.137	4.33781e-17
UQCRC1	3.28956e-21	-0.625276	0.127	0.237	4.40801e-17
ATP11B	3.35875e-21	-0.540961	0.031	0.104	4.50073e-17
DHRS7	3.54011e-21	-0.625806	0.063	0.152	4.74375e-17
USP14	3.79547e-21	-0.578795	0.15	0.266	5.08593e-17
CCT5	3.86338e-21	-0.390315	0.675	0.756	5.17693e-17
GTF3C1	3.8781e-21	-0.526318	0.034	0.109	5.19666e-17
RPL26L1	4.58177e-21	0.519946	0.164	0.067	6.13957e-17
UBB	4.75112e-21	0.315298	0.711	0.565	6.3665e-17
RDH11	4.81493e-21	-0.628027	0.128	0.228	6.45201e-17
FERMT1	4.88229e-21	-0.608616	0.078	0.175	6.54227e-17
SNW1	5.05566e-21	-0.632358	0.123	0.231	6.77459e-17
PTS	5.26423e-21	0.425339	0.273	0.152	7.05407e-17
COMMD8	5.31742e-21	0.401306	0.306	0.181	7.12535e-17
IARS	5.37801e-21	-0.656437	0.107	0.213	7.20653e-17
SKIV2L	5.49614e-21	-0.5577	0.035	0.109	7.36483e-17
TIMP3	5.54722e-21	0.640495	0.174	0.074	7.43327e-17
CLPTM1L	5.70437e-21	-0.574965	0.181	0.303	7.64385e-17
STK38	6.73652e-21	-0.509564	0.032	0.106	9.02694e-17
PYGL	7.03364e-21	-0.530748	0.324	0.451	9.42507e-17
CEBPZ	8.96809e-21	-0.561828	0.108	0.217	1.20172e-16
CDH3	8.99816e-21	-0.61268	0.09	0.191	1.20575e-16
TAF7	9.01126e-21	-0.55202	0.047	0.13	1.20751e-16
MRPS15	9.27044e-21	0.397978	0.355	0.221	1.24224e-16
RSRC2	1.0117e-20	-0.601721	0.121	0.233	1.35568e-16
DHX36	1.01931e-20	-0.594487	0.127	0.239	1.36588e-16
FLII	1.06642e-20	-0.624389	0.161	0.274	1.429e-16
RRP1B	1.13161e-20	-0.530922	0.045	0.126	1.51635e-16
APC	1.20271e-20	-0.561561	0.033	0.106	1.61163e-16
SSRP1	1.21514e-20	-0.498727	0.333	0.476	1.62829e-16
NT5DC2	1.39131e-20	-0.543377	0.061	0.151	1.86436e-16
TNRC6A	1.49483e-20	-0.541391	0.042	0.121	2.00307e-16
DNAJB2	1.51839e-20	-0.591396	0.049	0.131	2.03464e-16
HMGA1	1.62014e-20	-0.463894	0.442	0.567	2.17098e-16
PCYT1A	1.87861e-20	-0.521379	0.045	0.126	2.51733e-16
RANGAP1	1.93424e-20	-0.590634	0.176	0.297	2.59188e-16
POLE4	1.98869e-20	0.48686	0.36	0.223	2.66484e-16
ACBD6	2.20267e-20	-0.527633	0.033	0.105	2.95158e-16
BRCA1	2.62515e-20	-0.626889	0.056	0.142	3.5177e-16
LRRC75A	2.62633e-20	0.544891	0.124	0.042	3.51929e-16
GABARAPL2	2.67395e-20	0.40612	0.385	0.247	3.58309e-16
RP11-783K16.5	2.77751e-20	0.473888	0.112	0.035	3.72186e-16
NDUFAF4	2.78974e-20	0.500984	0.178	0.08	3.73825e-16
DCTN6	3.25105e-20	0.479179	0.147	0.058	4.35641e-16
SETD5	3.34144e-20	-0.553069	0.046	0.127	4.47753e-16
GSDMD	4.16345e-20	-0.55321	0.045	0.123	5.57902e-16
VPS13C	4.25337e-20	-0.509112	0.032	0.104	5.69951e-16
MYO1C	4.57305e-20	-0.538822	0.049	0.131	6.12788e-16
PDZD8	4.74016e-20	-0.538437	0.056	0.142	6.35181e-16
CISD2	4.87566e-20	0.466287	0.149	0.06	6.53338e-16
RNASEH2C	4.92569e-20	0.533104	0.239	0.124	6.60043e-16
MBOAT7	5.36882e-20	-0.582363	0.085	0.18	7.19422e-16
CCDC58	5.7949e-20	0.540616	0.161	0.067	7.76516e-16
ZBTB7A	5.84452e-20	-0.52268	0.031	0.101	7.83166e-16
NSRP1	6.36347e-20	-0.528087	0.084	0.182	8.52705e-16
ZC3H14	6.41463e-20	-0.573988	0.092	0.193	8.59561e-16
SNX5	6.41686e-20	-0.594363	0.189	0.3	8.59859e-16
NFE2L1	6.53033e-20	-0.506723	0.075	0.169	8.75064e-16
ISG20L2	6.5353e-20	-0.54368	0.06	0.147	8.7573e-16
MROH6	6.55742e-20	-0.60373	0.074	0.165	8.78694e-16
ZRANB1	6.58867e-20	-0.532814	0.036	0.108	8.82882e-16
CHD2	6.96711e-20	-0.504205	0.032	0.103	9.33593e-16
EEF1E1	6.99331e-20	0.327076	0.317	0.199	9.37104e-16
DDX55	7.70731e-20	-0.628493	0.073	0.165	1.03278e-15
RNMT	7.80124e-20	-0.448222	0.031	0.1	1.04537e-15
EXOC5	8.56465e-20	-0.56339	0.079	0.174	1.14766e-15
MRPS10	9.29907e-20	0.505208	0.269	0.149	1.24608e-15
ARIH2	9.46785e-20	-0.576344	0.054	0.137	1.26869e-15
MLEC	9.54164e-20	-0.541694	0.091	0.192	1.27858e-15
WEE1	9.62091e-20	-0.58904	0.046	0.123	1.2892e-15
SENP2	9.73588e-20	-0.60202	0.062	0.147	1.30461e-15
CCS	9.80253e-20	-0.538194	0.033	0.102	1.31354e-15
SLC2A4RG	1.04402e-19	-0.554948	0.06	0.146	1.39898e-15
KIF13A	1.06039e-19	-0.595431	0.097	0.198	1.42093e-15
CTCF	1.06574e-19	-0.530244	0.065	0.154	1.42809e-15
WARS	1.11579e-19	-0.586705	0.066	0.154	1.49516e-15
ZFAND1	1.11646e-19	0.458122	0.238	0.127	1.49606e-15
HARS	1.11994e-19	-0.567166	0.047	0.127	1.50073e-15
C6orf106	1.15014e-19	-0.56992	0.077	0.17	1.54119e-15
FNBP4	1.25899e-19	-0.591717	0.095	0.193	1.68705e-15
LSR	1.27761e-19	-0.529168	0.051	0.132	1.712e-15
KIF21A	1.29848e-19	-0.491857	0.036	0.109	1.73997e-15
TRMT112	1.40376e-19	0.501696	0.406	0.27	1.88103e-15
PCNXL4	1.44845e-19	-0.567945	0.046	0.123	1.94092e-15
PHF20L1	1.60709e-19	-0.483244	0.091	0.19	2.1535e-15
TRMT1	1.63364e-19	-0.592693	0.045	0.12	2.18907e-15
FAM120A	1.67507e-19	-0.56825	0.126	0.234	2.24459e-15
SEMA3C	1.74287e-19	-0.619411	0.052	0.132	2.33545e-15
OLA1	1.83328e-19	0.443628	0.261	0.146	2.4566e-15
UBTF	1.93554e-19	-0.5704	0.086	0.183	2.59362e-15
CHMP1A	1.9518e-19	-0.57608	0.067	0.155	2.61542e-15
GTF2I	1.97824e-19	-0.546845	0.052	0.134	2.65084e-15
TOMM22	1.98858e-19	0.532186	0.204	0.099	2.6647e-15
ZMAT2	2.0324e-19	-0.563223	0.089	0.187	2.72342e-15
HNRNPUL1	2.03317e-19	-0.544788	0.121	0.23	2.72445e-15
PLAU	2.38502e-19	-0.631159	0.049	0.129	3.19592e-15
C1orf35	2.41468e-19	-0.559944	0.039	0.113	3.23567e-15
JARID2	2.64848e-19	-0.540763	0.041	0.117	3.54897e-15
LY6K	2.66402e-19	-0.437211	0.469	0.571	3.56979e-15
SRGAP1	2.73363e-19	-0.550439	0.032	0.102	3.66306e-15
HSPA8	2.79101e-19	-0.433518	0.449	0.544	3.73995e-15
DYNLT1	2.88445e-19	0.466994	0.258	0.143	3.86517e-15
TOP2B	3.00594e-19	-0.507498	0.045	0.123	4.02797e-15
SSSCA1	3.7275e-19	0.528362	0.267	0.149	4.99486e-15
SCRN1	3.8464e-19	-0.49347	0.083	0.179	5.15417e-15
HK1	3.98318e-19	-0.466334	0.031	0.1	5.33746e-15
SETD6	4.1288e-19	-0.535018	0.038	0.111	5.53259e-15
SLC7A6	4.24716e-19	-0.533917	0.037	0.107	5.69119e-15
CPSF4	4.34082e-19	-0.558997	0.062	0.148	5.8167e-15
AKR1B1	4.69851e-19	-0.607458	0.117	0.211	6.29601e-15
NFAT5	4.76967e-19	-0.599827	0.051	0.131	6.39136e-15
CEP290	4.99229e-19	-0.53627	0.054	0.136	6.68967e-15
JAK1	5.02469e-19	-0.532632	0.04	0.115	6.73308e-15
USP36	5.22003e-19	-0.576653	0.039	0.111	6.99484e-15
KIFC3	5.29177e-19	-0.590478	0.061	0.145	7.09097e-15
PKMYT1	5.6435e-19	-0.532531	0.046	0.123	7.56229e-15
YEATS2	6.00228e-19	-0.499118	0.046	0.124	8.04305e-15
PHPT1	6.27808e-19	0.496333	0.252	0.138	8.41262e-15
WWC2	6.97034e-19	-0.571813	0.049	0.127	9.34026e-15
NOC2L	6.98964e-19	-0.569627	0.084	0.176	9.36612e-15
GADD45B	7.3772e-19	-0.625877	0.095	0.183	9.88545e-15
SDCCAG3	7.54118e-19	-0.54981	0.064	0.15	1.01052e-14
GAPDH	7.98668e-19	-0.317422	0.736	0.78	1.07021e-14
TMA7	8.01489e-19	0.556044	0.231	0.121	1.074e-14
NF1	8.0443e-19	-0.569558	0.054	0.134	1.07794e-14
ROCK2	8.53322e-19	-0.536376	0.091	0.189	1.14345e-14
MMADHC	8.72262e-19	0.332258	0.398	0.267	1.16883e-14
ATP2B1	8.751e-19	-0.532032	0.058	0.141	1.17263e-14
SMIM20	9.30612e-19	0.483862	0.131	0.05	1.24702e-14
NUP205	9.97269e-19	-0.581346	0.073	0.159	1.33634e-14
IGFBP5	1.01244e-18	-0.714619	0.081	0.17	1.35667e-14
TMEM106C	1.01369e-18	0.423959	0.301	0.18	1.35834e-14
RHOD	1.03178e-18	0.529389	0.17	0.075	1.38259e-14
IST1	1.11017e-18	-0.582693	0.069	0.154	1.48763e-14
PPP4R1	1.20841e-18	-0.594559	0.071	0.156	1.61927e-14
VPS13A	1.24334e-18	-0.523467	0.044	0.119	1.66608e-14
ICT1	1.31955e-18	0.493811	0.218	0.112	1.76819e-14
GTF2H5	1.33159e-18	0.477049	0.14	0.056	1.78433e-14
KIF22	1.43119e-18	-0.605473	0.081	0.169	1.9178e-14
GGNBP2	1.48693e-18	-0.573684	0.082	0.173	1.99248e-14
C2orf47	1.51507e-18	0.48558	0.138	0.054	2.0302e-14
RAB34	1.53235e-18	-0.569013	0.122	0.226	2.05334e-14
SPG21	1.73649e-18	-0.49974	0.057	0.139	2.32689e-14
PHF20	1.74415e-18	0.510787	0.277	0.159	2.33716e-14
LIPA	1.7886e-18	0.456523	0.198	0.098	2.39672e-14
MRPL51	1.80145e-18	0.428795	0.519	0.379	2.41394e-14
DDX54	1.82099e-18	-0.484731	0.061	0.145	2.44012e-14
EIF3I	1.86541e-18	0.287285	0.475	0.34	2.49965e-14
MYCBP2	2.16555e-18	-0.576218	0.063	0.146	2.90184e-14
COX5A	2.18646e-18	0.494421	0.335	0.21	2.92986e-14
PGRMC1	2.24616e-18	-0.52262	0.264	0.388	3.00985e-14
NFX1	2.27144e-18	-0.441326	0.034	0.103	3.04372e-14
VARS	2.27815e-18	-0.552443	0.08	0.17	3.05273e-14
WDR82	2.28923e-18	-0.506454	0.039	0.111	3.06757e-14
FTSJ3	2.34776e-18	-0.568027	0.08	0.171	3.14599e-14
CSNK1G2	2.45678e-18	-0.530481	0.051	0.127	3.29208e-14
TXLNA	2.4976e-18	-0.538698	0.049	0.126	3.34678e-14
EEA1	2.71179e-18	-0.560672	0.05	0.127	3.6338e-14
RB1CC1	2.81517e-18	-0.602964	0.104	0.199	3.77232e-14
HERC2	2.92372e-18	-0.536193	0.06	0.143	3.91779e-14
IGFBP6	2.93856e-18	-0.550985	0.182	0.277	3.93767e-14
POLB	3.02424e-18	0.456783	0.197	0.099	4.05249e-14
PTRH2	3.07082e-18	0.555	0.24	0.13	4.1149e-14
KLC1	3.08374e-18	-0.486117	0.052	0.131	4.13221e-14
SLC3A2	3.10904e-18	-0.516248	0.292	0.382	4.16612e-14
COLGALT1	3.35795e-18	-0.571801	0.082	0.172	4.49966e-14
DHCR24	3.85401e-18	-0.587518	0.156	0.261	5.16437e-14
CUL1	3.94078e-18	-0.575254	0.074	0.159	5.28064e-14
IARS2	4.05963e-18	-0.573041	0.067	0.151	5.43991e-14
HMG20B	4.0757e-18	-0.518235	0.044	0.115	5.46143e-14
HNRNPL	4.13092e-18	-0.582977	0.114	0.209	5.53543e-14
ADAM15	4.16968e-18	-0.513067	0.033	0.1	5.58737e-14
ZCCHC6	4.33704e-18	-0.443749	0.037	0.106	5.81163e-14
SF3B3	4.55331e-18	-0.562061	0.118	0.219	6.10144e-14
POLR3K	4.67611e-18	0.529248	0.131	0.05	6.26599e-14
NKAP	4.83919e-18	-0.532813	0.059	0.14	6.48451e-14
MRPL47	5.10803e-18	0.495938	0.24	0.13	6.84477e-14
SLMAP	5.41043e-18	-0.503726	0.068	0.154	7.24998e-14
AKAP1	5.45379e-18	-0.526782	0.046	0.119	7.30808e-14
TXNRD1	5.8892e-18	-0.601242	0.158	0.261	7.89153e-14
HSPA2	6.12603e-18	-0.555243	0.063	0.144	8.20888e-14
NXF1	6.36272e-18	-0.546146	0.049	0.124	8.52604e-14
GRN	6.76409e-18	-0.606337	0.124	0.219	9.06387e-14
VBP1	6.80984e-18	0.415336	0.299	0.181	9.12519e-14
USP16	6.81176e-18	-0.505493	0.062	0.144	9.12776e-14
C19orf33	6.88188e-18	0.263645	0.843	0.751	9.22172e-14
CWC15	7.02066e-18	0.481129	0.231	0.124	9.40768e-14
MYBBP1A	7.59874e-18	-0.485638	0.042	0.115	1.01823e-13
FUT8	7.88503e-18	-0.56894	0.097	0.187	1.05659e-13
E7	8.23032e-18	-0.567369	0.045	0.113	1.10286e-13
PSME2	9.11775e-18	-0.581401	0.101	0.191	1.22178e-13
ARHGDIA	9.8275e-18	-0.553654	0.123	0.223	1.31688e-13
NEXN	1.04018e-17	-0.55661	0.06	0.138	1.39384e-13
MCTS1	1.05073e-17	0.326916	0.354	0.233	1.40798e-13
NCBP3	1.1402e-17	-0.545689	0.064	0.147	1.52786e-13
KIF14	1.14146e-17	-0.57124	0.063	0.146	1.52956e-13
MAP4K5	1.16636e-17	-0.489421	0.096	0.192	1.56293e-13
SFT2D2	1.30412e-17	-0.516485	0.052	0.129	1.74753e-13
CCDC85C	1.41352e-17	-0.550484	0.077	0.165	1.89412e-13
GOLGA2	1.41469e-17	-0.534632	0.058	0.137	1.89568e-13
RHEB	1.51928e-17	0.411049	0.292	0.175	2.03583e-13
ZFHX3	1.52611e-17	-0.528341	0.036	0.104	2.04498e-13
RBM22	1.53065e-17	-0.471668	0.037	0.105	2.05107e-13
EZR	1.57255e-17	0.542295	0.484	0.369	2.10722e-13
LTBR	1.57954e-17	-0.577598	0.077	0.154	2.11659e-13
BLCAP	1.65229e-17	-0.538065	0.178	0.29	2.21407e-13
FUNDC2	1.68959e-17	0.341254	0.28	0.172	2.26405e-13
XRCC2	1.72146e-17	-0.533379	0.038	0.107	2.30676e-13
MELK	1.73371e-17	-0.538686	0.06	0.137	2.32318e-13
SSBP1	1.74446e-17	0.368667	0.586	0.45	2.33758e-13
DUS1L	1.79976e-17	-0.579417	0.107	0.196	2.41168e-13
EIF4G3	1.89546e-17	-0.537061	0.064	0.145	2.53991e-13
FAT1	1.90274e-17	-0.564915	0.06	0.133	2.54967e-13
CASP8AP2	1.93058e-17	-0.569228	0.058	0.136	2.58698e-13
ENAH	2.03534e-17	-0.459087	0.07	0.154	2.72735e-13
DUSP6	2.28256e-17	-0.545632	0.06	0.141	3.05863e-13
PTPRF	2.45532e-17	-0.551527	0.08	0.168	3.29014e-13
DSG2	2.51029e-17	-0.554367	0.108	0.205	3.36378e-13
TMED3	2.72792e-17	-0.556743	0.144	0.246	3.65542e-13
B4GALT1	2.74327e-17	-0.549746	0.076	0.161	3.67599e-13
SRSF6	2.76676e-17	-0.52899	0.257	0.361	3.70745e-13
LRRC58	2.76944e-17	-0.498671	0.08	0.169	3.71105e-13
MT-ND6	3.0727e-17	0.463443	0.149	0.065	4.11742e-13
EIF2B5	3.09415e-17	-0.55808	0.077	0.162	4.14616e-13
ENSA	3.10055e-17	-0.501658	0.223	0.341	4.15474e-13
KIAA1524	3.46674e-17	-0.569672	0.061	0.141	4.64544e-13
NDC80	3.51243e-17	-0.550868	0.062	0.142	4.70666e-13
H1F0	3.6921e-17	-0.589223	0.059	0.129	4.94741e-13
BRD8	3.74192e-17	-0.537694	0.051	0.127	5.01418e-13
LINC00493	3.93494e-17	0.413895	0.135	0.057	5.27282e-13
SELO	4.25753e-17	-0.557131	0.049	0.121	5.70509e-13
COTL1	4.56722e-17	-0.436036	0.405	0.519	6.12007e-13
CHORDC1	4.60909e-17	0.481461	0.309	0.191	6.17618e-13
HTATSF1	4.62794e-17	-0.542333	0.122	0.222	6.20143e-13
TRIM44	4.76302e-17	-0.511032	0.205	0.318	6.38244e-13
SIRT7	5.01725e-17	-0.461205	0.041	0.111	6.72311e-13
LSM5	5.02025e-17	0.431523	0.241	0.135	6.72714e-13
TPX2	5.18968e-17	-0.515542	0.256	0.38	6.95417e-13
GALNT2	5.24471e-17	-0.504361	0.053	0.129	7.02792e-13
SRF	5.41841e-17	-0.48504	0.037	0.104	7.26067e-13
NDUFA12	5.49618e-17	0.492298	0.318	0.199	7.36488e-13
CSDE1	5.70572e-17	-0.43237	0.352	0.479	7.64567e-13
TOR1AIP2	6.03782e-17	-0.502469	0.087	0.177	8.09068e-13
UACA	6.29041e-17	-0.447395	0.038	0.105	8.42915e-13
OST4	6.38118e-17	0.494035	0.268	0.157	8.55078e-13
DCBLD2	6.59052e-17	-0.574621	0.099	0.189	8.8313e-13
ZDHHC5	6.67434e-17	-0.531116	0.077	0.162	8.94362e-13
ANAPC7	6.76696e-17	-0.494599	0.064	0.144	9.06772e-13
BAZ2A	7.00235e-17	-0.537154	0.049	0.122	9.38315e-13
LMF2	7.31215e-17	-0.524727	0.084	0.171	9.79828e-13
TPD52L2	8.75632e-17	-0.500535	0.218	0.331	1.17335e-12
DVL3	1.00785e-16	-0.460091	0.049	0.123	1.35052e-12
RSRP1	1.11173e-16	-0.543146	0.055	0.131	1.48971e-12
ARL6IP5	1.14748e-16	-0.575299	0.076	0.154	1.53762e-12
RPS24	1.17243e-16	0.307901	0.711	0.587	1.57105e-12
YARS	1.29411e-16	-0.532959	0.081	0.167	1.73411e-12
TAPBP	1.3601e-16	-0.525067	0.062	0.139	1.82254e-12
EML4	1.41105e-16	-0.52836	0.059	0.135	1.89081e-12
AGO2	1.44453e-16	-0.503094	0.059	0.136	1.93567e-12
PDIA3	1.5206e-16	-0.510439	0.188	0.297	2.03761e-12
GNPTAB	1.68651e-16	-0.518511	0.052	0.126	2.25992e-12
NUP107	1.71129e-16	-0.567032	0.084	0.169	2.29313e-12
NOP2	1.77507e-16	-0.502829	0.043	0.109	2.3786e-12
RPL41	1.91987e-16	0.463722	0.146	0.064	2.57262e-12
CEP78	2.1472e-16	-0.526233	0.088	0.176	2.87724e-12
BAP1	2.3801e-16	-0.485646	0.036	0.1	3.18934e-12
SNU13	2.42024e-16	0.469779	0.405	0.281	3.24312e-12
MAN1B1	2.52182e-16	-0.543525	0.054	0.126	3.37924e-12
ZFP36	2.82814e-16	-0.503036	0.042	0.106	3.7897e-12
EXOC7	2.85018e-16	-0.502333	0.051	0.124	3.81924e-12
TUG1	3.0149e-16	-0.525844	0.054	0.127	4.03997e-12
NOP58	3.14013e-16	-0.518155	0.247	0.352	4.20778e-12
NAA20	3.14676e-16	0.388882	0.355	0.234	4.21665e-12
TM2D1	3.1475e-16	0.416966	0.232	0.132	4.21764e-12
CSTF3	3.63523e-16	-0.517248	0.043	0.1	4.8712e-12
TMEM70	3.71678e-16	0.42303	0.23	0.129	4.98049e-12
AXL	3.84967e-16	-0.528469	0.125	0.219	5.15856e-12
ATP1B3	3.90492e-16	-0.528336	0.21	0.314	5.23259e-12
ACAP2	4.10698e-16	-0.539312	0.054	0.123	5.50336e-12
CCDC59	4.65605e-16	0.472208	0.251	0.145	6.23911e-12
KIF23	5.29441e-16	-0.571006	0.105	0.195	7.09451e-12
ASUN	5.44179e-16	-0.520163	0.064	0.14	7.292e-12
BSG	5.55796e-16	-0.536719	0.118	0.212	7.44767e-12
GPR87	5.57161e-16	0.489937	0.294	0.182	7.46596e-12
WDR61	5.65436e-16	0.375355	0.228	0.13	7.57685e-12
PKP4	6.31643e-16	-0.486773	0.052	0.125	8.46401e-12
ZRANB2	6.32611e-16	-0.520506	0.129	0.223	8.47699e-12
EIF4EBP1	6.51993e-16	0.492168	0.142	0.062	8.73671e-12
YME1L1	6.75037e-16	-0.548923	0.122	0.214	9.04549e-12
ZFAND2A	7.13161e-16	0.474989	0.244	0.14	9.55636e-12
SRP14	7.45112e-16	0.407135	0.49	0.363	9.9845e-12
PLEKHM2	8.11697e-16	-0.393894	0.036	0.1	1.08767e-11
PRPF6	8.28446e-16	-0.53048	0.108	0.197	1.11012e-11
NME2	8.35569e-16	0.392003	0.186	0.098	1.11966e-11
ATP13A3	8.52675e-16	-0.520231	0.063	0.138	1.14259e-11
ABCF2	9.06095e-16	-0.484397	0.082	0.167	1.21417e-11
TOR1AIP1	9.14339e-16	-0.536806	0.088	0.17	1.22521e-11
SLC25A36	9.6755e-16	-0.530986	0.076	0.157	1.29652e-11
PRPF3	9.95864e-16	-0.486224	0.06	0.135	1.33446e-11
ATP6AP1	1.00144e-15	-0.489095	0.075	0.156	1.34192e-11
PTPN14	1.00473e-15	-0.389221	0.038	0.101	1.34634e-11
PSIP1	1.03454e-15	-0.5279	0.104	0.193	1.38629e-11
RFC4	1.07323e-15	-0.449918	0.07	0.15	1.43812e-11
SBF1	1.09249e-15	-0.482116	0.043	0.109	1.46394e-11
SPAG9	1.13167e-15	-0.485921	0.119	0.215	1.51644e-11
PABPC4	1.27079e-15	-0.461056	0.2	0.31	1.70286e-11
PLEKHA5	1.31137e-15	-0.49883	0.048	0.118	1.75724e-11
SAP18	1.33045e-15	0.462793	0.326	0.211	1.78281e-11
CHTF18	1.36363e-15	-0.492584	0.043	0.11	1.82727e-11
RABGAP1	1.42281e-15	-0.431834	0.06	0.136	1.90657e-11
HNRNPUL2	1.45979e-15	-0.508076	0.095	0.183	1.95612e-11
RPS15	1.4602e-15	0.421056	0.446	0.323	1.95666e-11
CNBP	1.54437e-15	0.364941	0.56	0.432	2.06945e-11
ALDH3A2	1.56495e-15	-0.446974	0.048	0.117	2.09703e-11
MAT2A	1.65283e-15	-0.554228	0.07	0.145	2.21479e-11
KHSRP	1.71355e-15	-0.500438	0.098	0.187	2.29616e-11
WDR73	1.75321e-15	-0.500737	0.044	0.108	2.34931e-11
EHMT2	1.85203e-15	-0.468575	0.04	0.105	2.48172e-11
MORF4L2	2.01457e-15	-0.463681	0.331	0.428	2.69952e-11
DNAJB1	2.07432e-15	-0.548712	0.147	0.235	2.77958e-11
WDR26	2.14877e-15	-0.465516	0.059	0.133	2.87935e-11
TMEM68	2.27648e-15	0.381827	0.121	0.052	3.05048e-11
PCM1	2.29589e-15	-0.456981	0.084	0.169	3.0765e-11
OSER1	2.33228e-15	0.306169	0.444	0.32	3.12525e-11
UBR4	2.44324e-15	-0.455974	0.058	0.132	3.27394e-11
SRPK1	2.50492e-15	-0.533309	0.13	0.218	3.35659e-11
FAM208A	2.56136e-15	-0.506481	0.072	0.151	3.43222e-11
MRPS33	2.56283e-15	0.394053	0.274	0.169	3.4342e-11
PLEKHJ1	2.70562e-15	-0.469894	0.054	0.123	3.62554e-11
NDUFB11	2.72761e-15	0.491247	0.233	0.133	3.655e-11
TRIP12	2.83431e-15	-0.550156	0.095	0.178	3.79797e-11
ATF3	2.89389e-15	-0.635759	0.129	0.206	3.87781e-11
PPFIBP1	2.98444e-15	-0.469534	0.059	0.133	3.99915e-11
NDUFA8	2.99929e-15	0.461896	0.257	0.152	4.01905e-11
RPL7L1	3.09178e-15	-0.516258	0.182	0.278	4.14299e-11
ATP6V0E1	3.1605e-15	-0.424033	0.295	0.333	4.23508e-11
ZNF292	3.16521e-15	-0.540591	0.049	0.116	4.24138e-11
UBP1	3.46401e-15	-0.456384	0.039	0.102	4.64178e-11
OS9	3.48388e-15	-0.472943	0.077	0.159	4.6684e-11
PPP1R18	3.54352e-15	-0.474183	0.063	0.137	4.74831e-11
F11R	3.66358e-15	-0.460127	0.067	0.144	4.90919e-11
PBDC1	3.67187e-15	-0.50854	0.061	0.133	4.92031e-11
MRPL11	3.72423e-15	0.380751	0.445	0.32	4.99047e-11
MCM3AP	3.72799e-15	-0.471909	0.039	0.101	4.99551e-11
NONO	3.98875e-15	-0.44099	0.203	0.313	5.34492e-11
WIPI2	4.27843e-15	-0.509562	0.071	0.149	5.7331e-11
PTGR1	4.4143e-15	-0.479737	0.053	0.123	5.91516e-11
TAF15	4.5657e-15	-0.52415	0.109	0.198	6.11803e-11
MET	4.6031e-15	-0.536743	0.142	0.232	6.16815e-11
UBAP2L	4.89483e-15	-0.449686	0.04	0.103	6.55908e-11
PPP1R14B	5.59941e-15	0.444701	0.301	0.191	7.50321e-11
UBA1	6.24121e-15	-0.503195	0.082	0.161	8.36322e-11
SLC25A39	6.51157e-15	-0.495732	0.18	0.28	8.7255e-11
ATF5	6.73226e-15	-0.416415	0.044	0.109	9.02123e-11
MECOM	6.8848e-15	-0.478805	0.054	0.124	9.22564e-11
LAMP2	6.99382e-15	-0.537705	0.183	0.275	9.37171e-11
CFL2	7.29568e-15	-0.546422	0.171	0.243	9.77621e-11
ATP2A2	7.64205e-15	-0.490551	0.107	0.196	1.02403e-10
UBA52	7.66763e-15	0.298563	0.717	0.604	1.02746e-10
WDR34	8.40407e-15	-0.462982	0.067	0.141	1.12615e-10
JAG1	8.63522e-15	-0.523513	0.078	0.154	1.15712e-10
SYCE1	8.8179e-15	-0.46351	0.042	0.105	1.1816e-10
PDXK	8.89074e-15	-0.503093	0.109	0.197	1.19136e-10
ATP1B1	9.56203e-15	-0.516657	0.074	0.149	1.28131e-10
CHD1L	9.59564e-15	-0.450313	0.04	0.104	1.28582e-10
LMNB2	1.09791e-14	-0.470718	0.08	0.159	1.4712e-10
G3BP1	1.15364e-14	-0.495447	0.217	0.317	1.54588e-10
MAPKAPK2	1.2649e-14	-0.508182	0.062	0.132	1.69497e-10
TBCA	1.4001e-14	0.42098	0.147	0.069	1.87614e-10
CTR9	1.41512e-14	-0.515216	0.079	0.155	1.89625e-10
SDHB	1.44667e-14	0.461809	0.297	0.189	1.93854e-10
RFC2	1.56576e-14	-0.405511	0.054	0.123	2.09811e-10
LMAN1	1.58036e-14	-0.556454	0.094	0.172	2.11768e-10
MAP2K3	1.63218e-14	-0.418372	0.038	0.1	2.18712e-10
BTBD6	1.66808e-14	-0.491042	0.081	0.159	2.23523e-10
SAMD9	1.67766e-14	-0.457056	0.124	0.217	2.24807e-10
PEPD	1.72762e-14	-0.494341	0.048	0.113	2.31502e-10
TFB2M	1.76649e-14	0.279006	0.137	0.07	2.36709e-10
SMC5	1.84275e-14	-0.52511	0.07	0.144	2.46928e-10
DSTN	1.91293e-14	0.336099	0.55	0.427	2.56332e-10
TEFM	1.97415e-14	0.431589	0.149	0.072	2.64536e-10
2023-09-11	2.03824e-14	-0.476987	0.095	0.18	2.73124e-10
MCM10	2.21756e-14	-0.457077	0.04	0.101	2.97153e-10
MAPK12	2.24643e-14	-0.510065	0.069	0.141	3.01022e-10
COPA	2.27371e-14	-0.485474	0.065	0.137	3.04677e-10
SAV1	2.32804e-14	-0.499357	0.077	0.152	3.11958e-10
POLDIP2	2.37791e-14	-0.510259	0.105	0.183	3.1864e-10
IMPDH1	2.46603e-14	-0.431179	0.041	0.104	3.30448e-10
CGRRF1	2.56287e-14	0.338136	0.219	0.131	3.43424e-10
TMBIM6	2.58152e-14	-0.453242	0.313	0.419	3.45924e-10
MBTPS1	2.65051e-14	-0.431116	0.048	0.114	3.55169e-10
MRPL42	2.76976e-14	0.427993	0.246	0.147	3.71148e-10
CHTOP	2.83475e-14	-0.502942	0.091	0.171	3.79857e-10
MOB4	2.91746e-14	0.397125	0.178	0.093	3.90939e-10
SLC38A1	2.98472e-14	-0.496021	0.126	0.215	3.99952e-10
PNP	3.05694e-14	-0.543674	0.1	0.174	4.0963e-10
UBE2Q1	3.20519e-14	-0.479996	0.063	0.134	4.29495e-10
SLC25A37	3.28315e-14	-0.516462	0.123	0.2	4.39942e-10
PHF5A	3.34406e-14	0.396452	0.18	0.095	4.48104e-10
ITGB3BP	3.39025e-14	0.320568	0.271	0.174	4.54293e-10
NCAPD2	3.5221e-14	-0.466766	0.068	0.142	4.71961e-10
KRIT1	3.5308e-14	-0.487229	0.08	0.157	4.73127e-10
LDHB	3.55668e-14	-0.493954	0.212	0.298	4.76595e-10
KIAA1429	3.73535e-14	-0.461166	0.066	0.139	5.00537e-10
SEC61A1	3.80584e-14	-0.490035	0.119	0.206	5.09983e-10
AHCY	3.83318e-14	-0.393097	0.443	0.535	5.13646e-10
RAD21	4.44169e-14	-0.457409	0.292	0.402	5.95186e-10
CDC25B	4.69107e-14	-0.437562	0.06	0.131	6.28603e-10
KIAA0368	4.76571e-14	-0.509888	0.094	0.174	6.38605e-10
L1CAM	4.95547e-14	-0.488974	0.058	0.123	6.64032e-10
MRPL32	5.09019e-14	0.359328	0.326	0.217	6.82085e-10
SSR2	5.22202e-14	-0.512467	0.125	0.209	6.99751e-10
DPH3	5.3499e-14	0.391867	0.191	0.105	7.16886e-10
ATP6V1D	5.47439e-14	-0.48627	0.106	0.19	7.33569e-10
CNDP2	5.74164e-14	-0.467258	0.085	0.164	7.6938e-10
VAT1	6.18887e-14	-0.410914	0.063	0.134	8.29309e-10
PSMA3-AS1	6.41727e-14	-0.552163	0.088	0.162	8.59915e-10
SNHG8	6.53532e-14	0.359235	0.267	0.167	8.75733e-10
HMGN3	6.79328e-14	0.314228	0.453	0.333	9.10299e-10
FBXW5	7.10819e-14	-0.427276	0.07	0.144	9.52497e-10
SMARCA5	7.60283e-14	-0.510362	0.125	0.21	1.01878e-09
TTC17	7.71593e-14	-0.488791	0.054	0.121	1.03393e-09
AKAP8	7.8743e-14	-0.451272	0.046	0.108	1.05516e-09
SCFD1	8.12887e-14	-0.515825	0.12	0.204	1.08927e-09
RAB3GAP2	8.50978e-14	-0.444572	0.046	0.109	1.14031e-09
WDR70	8.58135e-14	-0.481435	0.091	0.172	1.1499e-09
INF2	9.23452e-14	-0.420384	0.061	0.131	1.23743e-09
ANKRD13A	9.40055e-14	-0.481808	0.07	0.142	1.25967e-09
GNPNAT1	9.64962e-14	-0.513861	0.207	0.293	1.29305e-09
USP8	9.99076e-14	-0.387578	0.097	0.178	1.33876e-09
IP6K2	1.02221e-13	-0.437085	0.044	0.106	1.36976e-09
GMNN	1.04497e-13	0.387999	0.495	0.378	1.40026e-09
PNO1	1.04719e-13	0.258859	0.234	0.15	1.40323e-09
ANP32A	1.07532e-13	-0.495004	0.118	0.205	1.44093e-09
TUFM	1.12858e-13	-0.468963	0.204	0.302	1.51229e-09
PRMT2	1.14993e-13	-0.424364	0.041	0.102	1.54091e-09
VPS35	1.15285e-13	-0.49337	0.157	0.248	1.54482e-09
COX16	1.15681e-13	0.31529	0.131	0.064	1.55013e-09
PLP2	1.17537e-13	-0.495685	0.12	0.2	1.57499e-09
MRPS36	1.18993e-13	0.395172	0.104	0.041	1.59451e-09
C17orf89	1.19703e-13	0.453984	0.313	0.208	1.60402e-09
HSPA9	1.22369e-13	-0.502103	0.177	0.264	1.63975e-09
OPA1	1.24429e-13	-0.463494	0.082	0.159	1.66735e-09
CDCP1	1.25651e-13	-0.434606	0.057	0.126	1.68372e-09
CNN2	1.34801e-13	-0.469059	0.095	0.176	1.80633e-09
MCM3	1.37242e-13	-0.534599	0.165	0.249	1.83904e-09
PTGFRN	1.41565e-13	-0.44724	0.046	0.107	1.89697e-09
HNRNPAB	1.45621e-13	-0.415015	0.295	0.402	1.95132e-09
MORF4L1	1.49739e-13	0.425195	0.236	0.141	2.00651e-09
PPP6R1	1.50994e-13	-0.44448	0.045	0.106	2.02332e-09
SART3	1.52337e-13	-0.447402	0.056	0.123	2.04132e-09
MRPL17	1.56525e-13	0.37647	0.345	0.235	2.09744e-09
QSER1	1.63119e-13	-0.500172	0.119	0.202	2.18579e-09
MRPL35	1.64083e-13	0.41557	0.158	0.08	2.19872e-09
DBI	1.68954e-13	0.380404	0.274	0.174	2.26398e-09
RCC2	1.72648e-13	-0.415756	0.049	0.114	2.31348e-09
NOC3L	1.80005e-13	-0.495929	0.136	0.225	2.41207e-09
CD2AP	1.8757e-13	-0.476293	0.112	0.195	2.51343e-09
WAC	1.92407e-13	-0.455763	0.085	0.163	2.57825e-09
QKI	1.94732e-13	0.342564	0.149	0.076	2.60941e-09
VPS29	1.95984e-13	0.273947	0.328	0.226	2.62618e-09
SET	1.96422e-13	-0.346008	0.342	0.459	2.63206e-09
CLTC	1.96446e-13	-0.433068	0.119	0.206	2.63238e-09
MYO19	2.163e-13	-0.517172	0.07	0.13	2.89842e-09
DNTTIP2	2.32733e-13	-0.546759	0.124	0.204	3.11862e-09
OIP5	2.39675e-13	0.353906	0.138	0.068	3.21165e-09
ARGLU1	2.45327e-13	-0.448511	0.098	0.18	3.28739e-09
MYO1B	2.5653e-13	-0.440791	0.257	0.359	3.4375e-09
CNIH4	2.61744e-13	0.358469	0.278	0.179	3.50736e-09
CSNK2A2	2.6831e-13	-0.439052	0.08	0.156	3.59535e-09
MPZL1	2.69558e-13	-0.418302	0.055	0.122	3.61207e-09
UHMK1	2.81125e-13	-0.461997	0.091	0.17	3.76708e-09
OXA1L	2.83405e-13	-0.349431	0.061	0.128	3.79763e-09
MKRN1	2.93753e-13	-0.456465	0.052	0.114	3.93628e-09
COPS6	3.01187e-13	-0.427994	0.256	0.354	4.03591e-09
PTK2	3.03694e-13	-0.485246	0.088	0.165	4.06949e-09
FST	3.28174e-13	-0.537825	0.056	0.121	4.39753e-09
CSNK1D	3.45415e-13	-0.45286	0.068	0.139	4.62856e-09
NAA38	3.55011e-13	0.474856	0.154	0.08	4.75715e-09
HN1	3.63023e-13	0.389589	0.379	0.267	4.86451e-09
KDELR1	3.70956e-13	-0.484301	0.082	0.157	4.97081e-09
PPP1R15B	3.75908e-13	-0.470225	0.051	0.11	5.03717e-09
CCDC50	3.79065e-13	-0.442289	0.068	0.139	5.07947e-09
UBE2H	3.83655e-13	-0.438372	0.047	0.109	5.14098e-09
PPP2R5E	4.12534e-13	-0.492387	0.1	0.175	5.52796e-09
AIM1	4.77629e-13	-0.428946	0.045	0.106	6.40023e-09
PAXBP1	5.00059e-13	-0.48887	0.06	0.125	6.70079e-09
MRPS30	5.10238e-13	-0.478705	0.112	0.195	6.83718e-09
EXOSC10	5.26565e-13	-0.46511	0.064	0.132	7.05597e-09
NSUN2	5.7011e-13	-0.490226	0.154	0.237	7.63948e-09
LRPPRC	5.71451e-13	-0.426636	0.202	0.303	7.65744e-09
C19orf53	5.78932e-13	0.378389	0.303	0.2	7.75769e-09
SELK	6.01704e-13	0.316318	0.247	0.157	8.06284e-09
PPIA	6.10292e-13	0.379598	0.312	0.208	8.17791e-09
ARPC1B	6.14846e-13	-0.489523	0.13	0.216	8.23893e-09
PRKCSH	6.30891e-13	-0.449436	0.092	0.17	8.45394e-09
EIF2AK4	7.09208e-13	-0.478517	0.078	0.148	9.50339e-09
TATDN1	7.35973e-13	0.378143	0.101	0.041	9.86204e-09
KRBOX1	7.46225e-13	0.416348	0.192	0.108	9.99942e-09
PDCD6IP	7.55007e-13	-0.481601	0.075	0.143	1.01171e-08
NELFB	7.57971e-13	-0.41132	0.049	0.111	1.01568e-08
PSMD1	7.68527e-13	-0.411581	0.159	0.254	1.02983e-08
IRX4	7.87317e-13	-0.469655	0.057	0.12	1.05501e-08
CAPRIN1	7.89606e-13	-0.474936	0.127	0.211	1.05807e-08
PSME4	8.9144e-13	-0.456421	0.091	0.168	1.19453e-08
RAB30-AS1	1.09147e-12	0.419375	0.137	0.067	1.46256e-08
RSF1	1.10475e-12	-0.492525	0.154	0.239	1.48036e-08
EIF2AK2	1.14495e-12	-0.394737	0.091	0.168	1.53423e-08
HLA-C	1.14555e-12	-0.429965	0.362	0.447	1.53504e-08
DYNC2H1	1.14856e-12	-0.493047	0.235	0.321	1.53907e-08
CEP57	1.15653e-12	0.387313	0.2	0.114	1.54975e-08
KIF2C	1.1639e-12	-0.447079	0.052	0.112	1.55962e-08
GLO1	1.16996e-12	-0.421532	0.319	0.399	1.56775e-08
GNG12	1.21192e-12	-0.535856	0.086	0.157	1.62397e-08
GOLIM4	1.25593e-12	-0.442479	0.128	0.215	1.68295e-08
RPL29	1.27277e-12	0.431593	0.182	0.101	1.70551e-08
METTL5	1.28943e-12	0.383075	0.25	0.156	1.72784e-08
FLNB	1.30628e-12	-0.451387	0.069	0.137	1.75042e-08
MRPL18	1.32533e-12	0.381782	0.243	0.15	1.77594e-08
N4BP2L2	1.35168e-12	-0.480773	0.06	0.116	1.81125e-08
COMMD1	1.3665e-12	0.376623	0.153	0.08	1.83111e-08
NBN	1.40833e-12	-0.468659	0.134	0.216	1.88716e-08
USP48	1.41391e-12	-0.45981	0.06	0.126	1.89464e-08
XPO6	1.52787e-12	-0.45411	0.054	0.113	2.04734e-08
ADM	1.54159e-12	-0.497858	0.172	0.247	2.06573e-08
IGF2R	1.54791e-12	-0.426616	0.044	0.103	2.07419e-08
ARL4C	1.58752e-12	-0.457169	0.111	0.193	2.12728e-08
NPC2	1.61695e-12	-0.32352	0.529	0.57	2.16672e-08
VPS4A	1.66867e-12	-0.448356	0.068	0.136	2.23602e-08
WWC1	1.8925e-12	-0.486192	0.073	0.137	2.53595e-08
ADAM10	1.97287e-12	-0.46256	0.081	0.154	2.64365e-08
DFFA	2.01537e-12	-0.454455	0.082	0.154	2.70059e-08
TMX1	2.05644e-12	-0.445471	0.274	0.338	2.75563e-08
PPIF	2.12495e-12	-0.485998	0.104	0.177	2.84743e-08
GBAS	2.15913e-12	0.303122	0.389	0.282	2.89323e-08
FLAD1	2.22472e-12	-0.480602	0.073	0.142	2.98112e-08
TUBB	2.30652e-12	-0.31691	0.513	0.593	3.09073e-08
MYBL2	2.32834e-12	-0.45844	0.071	0.139	3.11997e-08
CCDC137	2.48933e-12	-0.422	0.079	0.151	3.3357e-08
TEAD1	2.55366e-12	-0.482841	0.08	0.15	3.4219e-08
PAPD7	2.66757e-12	-0.449929	0.046	0.102	3.57454e-08
CFAP97	2.67465e-12	-0.43329	0.045	0.103	3.58403e-08
CDCA4	2.7353e-12	-0.463249	0.089	0.164	3.66531e-08
CTNNB1	2.75305e-12	-0.420141	0.094	0.17	3.68908e-08
SRSF4	2.78535e-12	-0.481995	0.116	0.193	3.73236e-08
SSB	3.30314e-12	-0.420432	0.166	0.256	4.42621e-08
ALG3	3.36127e-12	-0.397402	0.07	0.139	4.5041e-08
MTHFD2	3.37281e-12	0.433529	0.252	0.16	4.51957e-08
RFK	3.42103e-12	0.393372	0.178	0.1	4.58417e-08
RPL28	3.44692e-12	0.355756	0.241	0.151	4.61888e-08
RBM17	3.4994e-12	-0.444972	0.087	0.157	4.68919e-08
CIRBP	3.58263e-12	-0.462447	0.082	0.152	4.80073e-08
TMEM59	3.66992e-12	0.335605	0.288	0.19	4.9177e-08
HSCB	3.68677e-12	0.401396	0.14	0.07	4.94028e-08
DDX6	3.72424e-12	-0.455482	0.06	0.121	4.99049e-08
SNRPD1	3.81501e-12	0.340572	0.417	0.307	5.11211e-08
PROCR	3.85239e-12	-0.416987	0.048	0.107	5.1622e-08
SFSWAP	4.07124e-12	-0.418587	0.071	0.14	5.45546e-08
KRT14	4.17093e-12	-0.498123	0.085	0.154	5.58904e-08
MAP7D3	4.18817e-12	-0.446045	0.113	0.192	5.61215e-08
NUP37	4.42091e-12	0.287629	0.246	0.16	5.92402e-08
DNM1L	4.43025e-12	-0.432987	0.093	0.168	5.93654e-08
PTPN11	4.88587e-12	-0.384826	0.122	0.205	6.54706e-08
SNX3	4.89037e-12	0.310628	0.277	0.184	6.5531e-08
CDK5RAP1	5.20834e-12	-0.427407	0.066	0.132	6.97918e-08
PFKP	5.36021e-12	-0.443019	0.113	0.192	7.18268e-08
SFPQ	5.85648e-12	-0.406685	0.362	0.446	7.84769e-08
FBL	6.23293e-12	-0.444539	0.24	0.327	8.35213e-08
MRPL39	6.2842e-12	0.268206	0.146	0.082	8.42083e-08
PDAP1	6.42524e-12	-0.45244	0.17	0.254	8.60982e-08
DSN1	6.44922e-12	-0.456115	0.081	0.148	8.64195e-08
H1FX	7.09483e-12	-0.498433	0.128	0.203	9.50708e-08
FBXO9	7.33936e-12	-0.47951	0.112	0.188	9.83475e-08
AKAP13	7.6143e-12	-0.37108	0.052	0.111	1.02032e-07
ODF2L	7.69949e-12	-0.47897	0.097	0.157	1.03173e-07
TTPAL	7.74825e-12	-0.430635	0.053	0.113	1.03827e-07
STRN3	7.7957e-12	-0.420933	0.045	0.1	1.04462e-07
E2F3	7.85015e-12	-0.436068	0.051	0.109	1.05192e-07
UQCRFS1	8.04833e-12	-0.446404	0.139	0.203	1.07848e-07
MDN1	8.34053e-12	-0.430445	0.054	0.115	1.11763e-07
SNHG19	8.40803e-12	0.342856	0.11	0.05	1.12668e-07
SPECC1	8.62391e-12	-0.41643	0.051	0.11	1.1556e-07
RCOR1	8.7353e-12	-0.404987	0.055	0.116	1.17053e-07
GCC2	8.91243e-12	-0.436834	0.046	0.103	1.19427e-07
ESF1	9.1357e-12	-0.423624	0.138	0.223	1.22418e-07
TUBB4B	9.2848e-12	-0.344491	0.458	0.541	1.24416e-07
GLA	9.32932e-12	-0.480763	0.096	0.159	1.25013e-07
CHMP1B	1.03706e-11	-0.459439	0.071	0.137	1.38966e-07
PIK3C2A	1.05549e-11	-0.400878	0.047	0.104	1.41436e-07
CCDC34	1.05825e-11	-0.447863	0.072	0.138	1.41806e-07
CENPN	1.19203e-11	0.269241	0.402	0.297	1.59732e-07
DUSP1	1.22983e-11	-0.502683	0.132	0.205	1.64797e-07
NUP93	1.24582e-11	-0.437339	0.08	0.149	1.6694e-07
TIAL1	1.28757e-11	-0.461131	0.16	0.241	1.72534e-07
DRAP1	1.34688e-11	-0.428029	0.243	0.334	1.80482e-07
FN1	1.358e-11	0.459407	0.14	0.072	1.81972e-07
NABP1	1.37097e-11	-0.478083	0.111	0.175	1.83711e-07
NAA10	1.37402e-11	0.378656	0.196	0.115	1.84118e-07
HGS	1.38951e-11	-0.437307	0.055	0.111	1.86194e-07
DDX52	1.52327e-11	-0.455171	0.107	0.182	2.04118e-07
PTRHD1	1.65027e-11	0.350038	0.112	0.052	2.21136e-07
CUTA	1.75756e-11	-0.459211	0.161	0.246	2.35513e-07
EIF4EBP2	1.77993e-11	-0.393427	0.046	0.102	2.38511e-07
ETS2	1.83507e-11	-0.408144	0.059	0.12	2.45899e-07
WBP5	2.05416e-11	-0.458393	0.155	0.234	2.75257e-07
TJP2	2.05678e-11	-0.426735	0.102	0.177	2.75609e-07
APOA1BP	2.09799e-11	-0.4622	0.171	0.246	2.81131e-07
FKBP4	2.12676e-11	-0.439919	0.162	0.246	2.84986e-07
PDIA6	2.15612e-11	-0.386053	0.293	0.392	2.8892e-07
WAPL	2.21612e-11	-0.412698	0.069	0.134	2.9696e-07
AHSA1	2.32992e-11	-0.432013	0.171	0.258	3.1221e-07
IFRD2	2.33994e-11	-0.447028	0.124	0.195	3.13552e-07
SNRPD3	2.34592e-11	0.323756	0.418	0.312	3.14353e-07
MIEN1	2.63763e-11	0.251617	0.153	0.088	3.53443e-07
ARF1	2.67809e-11	-0.446774	0.201	0.282	3.58864e-07
CCDC47	2.71239e-11	-0.452356	0.135	0.212	3.6346e-07
PHTF2	2.73491e-11	-0.449078	0.066	0.123	3.66479e-07
MTCH1	2.80356e-11	-0.422521	0.232	0.325	3.75676e-07
CDH1	2.88916e-11	-0.433836	0.073	0.137	3.87148e-07
PSMB1	3.17539e-11	0.351248	0.453	0.348	4.25502e-07
RBM26	3.20907e-11	-0.448641	0.081	0.149	4.30015e-07
IGF2BP2	3.39367e-11	-0.391388	0.089	0.16	4.54752e-07
PRKCI	3.47731e-11	-0.428856	0.141	0.223	4.65959e-07
TRAPPC2L	3.7082e-11	0.333389	0.265	0.175	4.96899e-07
SPAG5	3.71629e-11	-0.427958	0.053	0.109	4.97983e-07
PHKB	4.03143e-11	-0.438902	0.05	0.105	5.40212e-07
ASXL1	4.06971e-11	-0.470672	0.107	0.178	5.45341e-07
LARP7	4.27465e-11	-0.398462	0.061	0.122	5.72803e-07
PPRC1	4.40651e-11	-0.421706	0.046	0.101	5.90473e-07
MRGBP	4.64316e-11	-0.414312	0.072	0.135	6.22183e-07
BAG6	4.8804e-11	-0.43136	0.1	0.173	6.53974e-07
ATF6	5.25477e-11	-0.418009	0.05	0.105	7.0414e-07
EIF3G	5.45288e-11	-0.364046	0.157	0.243	7.30686e-07
LUC7L	5.55477e-11	-0.43249	0.067	0.129	7.44339e-07
VMA21	5.61348e-11	0.369712	0.212	0.131	7.52206e-07
SYAP1	5.74505e-11	-0.417879	0.098	0.169	7.69837e-07
USP10	5.77732e-11	-0.436283	0.089	0.157	7.74161e-07
RRP1	5.79166e-11	-0.360836	0.048	0.104	7.76082e-07
PPIL1	5.91372e-11	0.271664	0.272	0.186	7.92438e-07
HNRNPC	5.97708e-11	-0.394895	0.276	0.358	8.00929e-07
SPCS3	5.97793e-11	-0.449292	0.219	0.294	8.01043e-07
MCM8	6.45285e-11	-0.433558	0.075	0.139	8.64682e-07
IVD	6.68678e-11	-0.310217	0.053	0.109	8.96029e-07
LDLR	7.08598e-11	-0.449473	0.075	0.137	9.49522e-07
ALPP	7.62829e-11	0.428802	0.139	0.072	1.02219e-06
OSTC	7.83976e-11	0.286074	0.234	0.155	1.05053e-06
HSBP1L1	8.07235e-11	0.318453	0.113	0.055	1.0817e-06
NCAPG	8.40839e-11	-0.400921	0.088	0.157	1.12672e-06
NANS	8.78412e-11	-0.360954	0.122	0.2	1.17707e-06
CD2BP2	9.16682e-11	-0.407113	0.047	0.1	1.22835e-06
TERF2IP	9.2009e-11	-0.417636	0.084	0.152	1.23292e-06
MED30	9.43437e-11	0.337858	0.117	0.058	1.26421e-06
PEX26	9.85328e-11	-0.391829	0.061	0.121	1.32034e-06
CYB5R1	9.91131e-11	-0.435327	0.06	0.117	1.32812e-06
USP1	1.01477e-10	-0.417236	0.157	0.238	1.3598e-06
PSMD7	1.02344e-10	-0.390579	0.283	0.368	1.37141e-06
STX16	1.03102e-10	-0.444683	0.061	0.119	1.38156e-06
GSTK1	1.04326e-10	-0.427407	0.06	0.118	1.39797e-06
TMEM87A	1.05333e-10	-0.381288	0.085	0.153	1.41147e-06
TTC37	1.05706e-10	-0.450912	0.09	0.157	1.41646e-06
MGAT1	1.08515e-10	-0.398332	0.066	0.127	1.45411e-06
RAF1	1.13007e-10	-0.395931	0.053	0.108	1.51429e-06
COMMD4	1.14061e-10	-0.435474	0.121	0.192	1.52842e-06
CMTM6	1.14924e-10	-0.375206	0.093	0.163	1.53998e-06
CDK12	1.15376e-10	-0.351971	0.064	0.125	1.54604e-06
TRIM33	1.24033e-10	-0.410837	0.064	0.124	1.66205e-06
ELAC2	1.32414e-10	-0.393151	0.054	0.111	1.77435e-06
HIST3H2A	1.36658e-10	0.314505	0.161	0.094	1.83122e-06
ZFR	1.43071e-10	-0.427272	0.206	0.287	1.91716e-06
NCBP2	1.44226e-10	-0.387163	0.098	0.168	1.93263e-06
BST2	1.49168e-10	-0.419854	0.16	0.24	1.99885e-06
UBA2	1.50562e-10	-0.417569	0.165	0.24	2.01753e-06
BAIAP2L1	1.60642e-10	-0.439584	0.066	0.124	2.1526e-06
NCOR2	1.64169e-10	-0.363074	0.049	0.104	2.19987e-06
ARFGAP2	1.64777e-10	-0.400334	0.064	0.124	2.20801e-06
PRNP	1.65472e-10	-0.418284	0.265	0.336	2.21733e-06
ATAD3B	1.71516e-10	-0.392018	0.048	0.101	2.29832e-06
SAP30BP	1.73818e-10	-0.363276	0.065	0.126	2.32915e-06
WDR5	1.7554e-10	-0.407712	0.051	0.1	2.35224e-06
NUP85	1.81378e-10	-0.410055	0.076	0.137	2.43046e-06
UBE3A	1.84485e-10	-0.436187	0.157	0.228	2.4721e-06
CWC25	1.85273e-10	-0.414385	0.054	0.109	2.48266e-06
CMC2	1.95681e-10	0.256476	0.341	0.247	2.62212e-06
SMARCC2	1.99805e-10	-0.389597	0.051	0.106	2.67739e-06
2023-09-02	2.03574e-10	-0.392149	0.199	0.287	2.72789e-06
SLC16A1	2.18855e-10	-0.402257	0.176	0.261	2.93266e-06
PSME1	2.19334e-10	-0.417519	0.166	0.221	2.93907e-06
TFG	2.30297e-10	-0.410312	0.091	0.159	3.08598e-06
CRCP	2.38008e-10	-0.439111	0.067	0.125	3.18931e-06
MORC4	2.40272e-10	-0.366902	0.061	0.119	3.21964e-06
RSBN1L	2.40546e-10	-0.414603	0.078	0.141	3.22331e-06
REEP5	2.45999e-10	-0.427612	0.143	0.216	3.29638e-06
MRPS2	2.48167e-10	-0.417116	0.056	0.109	3.32544e-06
ZBTB8OS	2.49158e-10	0.418124	0.165	0.096	3.33872e-06
TIMMDC1	2.51316e-10	0.315743	0.306	0.215	3.36763e-06
NAA25	2.55219e-10	-0.412523	0.066	0.123	3.41994e-06
TACSTD2	2.59609e-10	-0.408722	0.295	0.37	3.47876e-06
XIAP	2.60325e-10	-0.427979	0.069	0.129	3.48835e-06
SLC16A2	2.63554e-10	-0.38958	0.094	0.163	3.53163e-06
ATP1A1	2.67776e-10	-0.377912	0.128	0.205	3.58819e-06
TM2D2	2.72301e-10	0.340304	0.1	0.046	3.64884e-06
SNHG12	2.82981e-10	-0.44336	0.167	0.23	3.79194e-06
SNX6	2.92051e-10	-0.439069	0.148	0.216	3.91348e-06
DNAJA1	3.02691e-10	-0.403276	0.284	0.363	4.05606e-06
RFXANK	3.03872e-10	-0.403187	0.07	0.131	4.07189e-06
SF1	3.05962e-10	-0.433064	0.149	0.225	4.0999e-06
BCAR1	3.08401e-10	-0.380694	0.053	0.108	4.13258e-06
IER3IP1	3.19597e-10	0.381979	0.154	0.086	4.2826e-06
PTOV1	3.37901e-10	-0.435772	0.058	0.111	4.52788e-06
ATP5B	3.40283e-10	-0.372234	0.308	0.39	4.55979e-06
NUMA1	3.46387e-10	-0.363276	0.059	0.116	4.64158e-06
ZNF644	3.50761e-10	-0.354829	0.074	0.137	4.7002e-06
TUBA4A	3.66272e-10	-0.430235	0.175	0.251	4.90805e-06
ACAT2	3.71173e-10	0.344296	0.159	0.091	4.97372e-06
SCAF11	3.83956e-10	-0.424821	0.104	0.171	5.14501e-06
PIGT	3.89198e-10	-0.400493	0.151	0.231	5.21525e-06
RAD1	3.97764e-10	-0.444571	0.121	0.179	5.33004e-06
COX7A2L	4.38592e-10	0.298501	0.352	0.257	5.87713e-06
RAP2B	4.40029e-10	-0.456148	0.081	0.142	5.89639e-06
ATP6AP2	4.41445e-10	-0.446101	0.185	0.251	5.91537e-06
CEP55	4.45692e-10	-0.40281	0.119	0.193	5.97228e-06
TOMM70A	4.47837e-10	-0.422722	0.069	0.121	6.00101e-06
KATNBL1	4.7247e-10	0.356571	0.105	0.05	6.3311e-06
PPP1CB	4.73242e-10	-0.434117	0.246	0.313	6.34145e-06
LSM14A	4.92557e-10	-0.348736	0.093	0.16	6.60027e-06
SUCO	5.2233e-10	-0.39122	0.094	0.161	6.99922e-06
DDX3X	5.23674e-10	-0.420556	0.168	0.248	7.01724e-06
ANAPC15	5.23921e-10	0.401802	0.149	0.083	7.02054e-06
REST	5.27933e-10	-0.37335	0.049	0.101	7.0743e-06
IMP4	5.28305e-10	-0.424902	0.083	0.146	7.07929e-06
PDS5B	5.5099e-10	-0.385882	0.053	0.107	7.38326e-06
ZNHIT6	5.63985e-10	-0.3742	0.063	0.121	7.5574e-06
PRPF31	5.69083e-10	-0.39557	0.075	0.137	7.62571e-06
GUSB	5.73964e-10	-0.395973	0.055	0.109	7.69112e-06
WDR43	5.81854e-10	-0.397731	0.171	0.252	7.79684e-06
NUDC	5.9455e-10	-0.288627	0.196	0.283	7.96697e-06
MFN2	6.19071e-10	-0.38072	0.064	0.123	8.29554e-06
CEBPG	6.28633e-10	-0.43055	0.067	0.124	8.42369e-06
ILVBL	6.29755e-10	-0.412285	0.055	0.11	8.43871e-06
AKT1	6.61027e-10	-0.418799	0.079	0.14	8.85776e-06
ARL6IP4	6.61388e-10	-0.419405	0.116	0.184	8.8626e-06
GTF2A1	7.18579e-10	-0.382231	0.049	0.101	9.62896e-06
LAMA5	7.34641e-10	-0.457083	0.155	0.23	9.84418e-06
DVL1	7.4079e-10	-0.399462	0.075	0.135	9.92659e-06
EXOSC9	7.45689e-10	-0.40885	0.052	0.103	9.99224e-06
BRD7	7.5058e-10	-0.388749	0.073	0.134	1.00578e-05
ZNRD1	7.92891e-10	0.365958	0.162	0.094	1.06247e-05
TMEM256	8.36917e-10	0.332463	0.139	0.076	1.12147e-05
UGGT1	8.59495e-10	-0.362904	0.05	0.103	1.15172e-05
SLC38A2	8.62678e-10	-0.378961	0.22	0.269	1.15599e-05
MTAP	8.64447e-10	-0.398555	0.071	0.13	1.15836e-05
RNH1	8.89903e-10	-0.398249	0.081	0.142	1.19247e-05
ANKIB1	8.90092e-10	-0.364644	0.07	0.13	1.19272e-05
CALM3	9.10281e-10	-0.395363	0.088	0.15	1.21978e-05
TES	9.20732e-10	-0.353119	0.212	0.299	1.23378e-05
PMPCB	9.30124e-10	-0.421358	0.084	0.146	1.24637e-05
MDK	9.57469e-10	0.376614	0.107	0.052	1.28301e-05
CRELD2	9.6751e-10	-0.403025	0.111	0.181	1.29646e-05
CDT1	9.82853e-10	-0.375628	0.071	0.131	1.31702e-05
GARS	1.00284e-09	-0.370638	0.075	0.136	1.34381e-05
HMMR	1.02568e-09	-0.472029	0.069	0.118	1.37442e-05
HNRNPH3	1.04091e-09	-0.399733	0.208	0.269	1.39482e-05
CDKN1A	1.05345e-09	-0.354896	0.078	0.14	1.41162e-05
GPR107	1.07403e-09	-0.382464	0.049	0.101	1.4392e-05
UFM1	1.15992e-09	0.324473	0.264	0.18	1.55429e-05
PSMD4	1.16678e-09	-0.399	0.131	0.205	1.56349e-05
TUBA1B	1.18e-09	0.30342	0.736	0.662	1.58121e-05
MYO6	1.25698e-09	-0.391333	0.094	0.16	1.68435e-05
RFWD3	1.30653e-09	-0.376501	0.059	0.114	1.75075e-05
MTF2	1.3415e-09	-0.360907	0.049	0.101	1.79761e-05
MARCKS	1.40532e-09	-0.378073	0.121	0.192	1.88313e-05
ARF6	1.43517e-09	-0.415263	0.079	0.134	1.92312e-05
RPL22	1.48483e-09	0.353426	0.287	0.2	1.98967e-05
CSPP1	1.50024e-09	-0.419597	0.073	0.133	2.01032e-05
ZDHHC7	1.52993e-09	-0.371608	0.075	0.136	2.05011e-05
GTF3C5	1.5629e-09	-0.388942	0.07	0.127	2.09429e-05
SH3BGRL3	1.59126e-09	-0.42275	0.131	0.2	2.13229e-05
C15orf40	1.69666e-09	0.337101	0.106	0.052	2.27352e-05
MESDC2	1.72581e-09	-0.356959	0.107	0.176	2.31259e-05
EXT2	1.75333e-09	-0.421278	0.102	0.167	2.34946e-05
PPP2CA	1.7609e-09	-0.38622	0.121	0.192	2.3596e-05
RIOK1	1.81871e-09	-0.334121	0.077	0.138	2.43708e-05
ATRAID	1.82683e-09	0.319284	0.187	0.116	2.44795e-05
ADSL	1.83401e-09	0.332123	0.198	0.125	2.45757e-05
SFXN1	1.8782e-09	-0.386181	0.076	0.129	2.51679e-05
ATXN7L3B	1.88416e-09	-0.416583	0.06	0.112	2.52477e-05
NDUFS3	1.89584e-09	0.281279	0.418	0.322	2.54042e-05
YWHAG	1.97041e-09	-0.39993	0.177	0.247	2.64035e-05
TRIM27	2.0148e-09	-0.374749	0.079	0.139	2.69984e-05
TK1	2.0442e-09	-0.384883	0.18	0.257	2.73922e-05
TACC3	2.04667e-09	-0.356663	0.049	0.101	2.74253e-05
NUDT1	2.04868e-09	-0.388359	0.079	0.14	2.74523e-05
DNAJB11	2.04886e-09	-0.394053	0.122	0.19	2.74547e-05
RFC1	2.14085e-09	-0.330049	0.1	0.167	2.86874e-05
MARVELD3	2.17183e-09	-0.36401	0.052	0.104	2.91025e-05
POLD2	2.18826e-09	-0.436327	0.088	0.147	2.93227e-05
RPN1	2.19264e-09	-0.382725	0.234	0.313	2.93814e-05
MRPL15	2.41312e-09	0.349415	0.188	0.116	3.23359e-05
POLR2E	2.58373e-09	-0.392595	0.132	0.2	3.4622e-05
PCID2	2.6823e-09	0.326939	0.107	0.053	3.59428e-05
GOLGA7	2.75632e-09	0.336574	0.104	0.051	3.69347e-05
PTPN13	2.77654e-09	-0.381255	0.057	0.11	3.72056e-05
MRPL49	2.85437e-09	0.32715	0.127	0.069	3.82485e-05
RNF115	2.96465e-09	-0.395002	0.058	0.111	3.97263e-05
TM9SF3	3.0353e-09	-0.380662	0.176	0.249	4.0673e-05
SUMO1	3.08638e-09	0.316822	0.134	0.074	4.13574e-05
CCND1	3.19511e-09	0.390537	0.418	0.339	4.28144e-05
RHOA	3.20118e-09	-0.404814	0.235	0.307	4.28957e-05
COX20	3.26767e-09	0.317912	0.194	0.123	4.37868e-05
PRPF8	3.27025e-09	-0.355392	0.071	0.128	4.38214e-05
TIPIN	3.28924e-09	0.296453	0.115	0.061	4.40758e-05
CHMP4C	3.32526e-09	0.361268	0.106	0.052	4.45585e-05
THUMPD3-AS1	3.35601e-09	0.317255	0.128	0.07	4.49705e-05
UBE2Z	3.49259e-09	-0.348635	0.079	0.14	4.68008e-05
FNTA	3.6339e-09	0.301352	0.195	0.125	4.86943e-05
DNAJC7	3.74594e-09	-0.398102	0.089	0.15	5.01956e-05
RPL10	4.3773e-09	0.259821	0.287	0.207	5.86559e-05
XPO1	4.38559e-09	-0.362263	0.309	0.378	5.87669e-05
SRP54	4.45245e-09	-0.298459	0.09	0.152	5.96629e-05
UGP2	4.62298e-09	0.348842	0.33	0.243	6.1948e-05
RBBP7	4.75242e-09	-0.374741	0.262	0.34	6.36824e-05
USP22	4.85322e-09	-0.391306	0.062	0.114	6.50332e-05
CAPN2	4.88193e-09	-0.341054	0.291	0.365	6.54178e-05
PTPRA	5.04026e-09	-0.336853	0.053	0.104	6.75396e-05
RRM1	5.08831e-09	-0.390975	0.122	0.191	6.81834e-05
FAM192A	5.32662e-09	-0.394987	0.084	0.135	7.13767e-05
PRKDC	5.89853e-09	-0.37637	0.238	0.318	7.90403e-05
PLIN3	6.41316e-09	-0.39893	0.083	0.141	8.59364e-05
TTF2	6.48409e-09	-0.331035	0.052	0.102	8.68869e-05
TPRA1	6.50606e-09	-0.373024	0.065	0.119	8.71813e-05
PBK	6.53852e-09	0.345137	0.172	0.105	8.76161e-05
PSMB6	6.58388e-09	0.294825	0.41	0.317	8.82239e-05
TSC22D1	6.59989e-09	-0.374843	0.058	0.109	8.84385e-05
NUDT3	6.69419e-09	-0.306278	0.075	0.132	8.97021e-05
DAXX	6.99656e-09	-0.400822	0.057	0.103	9.37539e-05
ERBB2IP	7.01921e-09	-0.396999	0.06	0.11	9.40574e-05
GCN1	7.15544e-09	-0.368523	0.076	0.131	9.58829e-05
TCEB3	7.37542e-09	-0.317652	0.067	0.121	9.88307e-05
SRSF2	7.41048e-09	-0.336272	0.37	0.437	9.93004e-05
FARSA	7.77011e-09	-0.3871	0.106	0.169	0.00010412
ERLIN1	8.00404e-09	-0.374831	0.07	0.127	0.000107254
RAB1A	8.16873e-09	0.390045	0.216	0.144	0.000109461
CNOT7	8.28223e-09	0.33942	0.141	0.081	0.000110982
CCT4	8.2969e-09	0.256539	0.566	0.471	0.000111179
PCYOX1	8.78145e-09	-0.368251	0.058	0.11	0.000117671
SEH1L	9.08813e-09	-0.38897	0.063	0.112	0.000121781
MDM2	9.09326e-09	-0.26885	0.051	0.1	0.00012185
POLE3	9.15285e-09	-0.358284	0.116	0.184	0.000122648
TMEM41A	9.62929e-09	-0.346022	0.052	0.102	0.000129032
CYB561	9.96055e-09	-0.330417	0.056	0.108	0.000133471
TSSC4	1.00208e-08	-0.331496	0.051	0.101	0.000134278
TRPM7	1.00523e-08	-0.371499	0.065	0.119	0.000134701
GNL2	1.0261e-08	-0.340558	0.066	0.12	0.000137498
PURB	1.08045e-08	-0.267386	0.059	0.109	0.00014478
TPD52	1.08161e-08	0.276987	0.11	0.058	0.000144935
AC013461.1	1.0819e-08	-0.314079	0.061	0.114	0.000144975
UBE2R2	1.08814e-08	-0.389056	0.076	0.133	0.000145811
FAM32A	1.1093e-08	-0.331617	0.067	0.121	0.000148647
TMEM40	1.11286e-08	-0.393799	0.159	0.224	0.000149123
MARS	1.12496e-08	-0.396777	0.092	0.146	0.000150744
NELFCD	1.12764e-08	-0.423651	0.111	0.172	0.000151104
IER5	1.14163e-08	-0.393066	0.223	0.274	0.000152978
AMD1	1.18531e-08	-0.39868	0.133	0.184	0.000158831
RNF216	1.19866e-08	-0.326522	0.051	0.101	0.00016062
UROD	1.21661e-08	-0.378576	0.075	0.131	0.000163026
ERO1A	1.22699e-08	-0.371276	0.165	0.238	0.000164416
TMEM43	1.26451e-08	-0.382649	0.07	0.122	0.000169444
GANAB	1.28052e-08	-0.352923	0.112	0.175	0.00017159
TRABD	1.29009e-08	-0.390017	0.083	0.139	0.000172872
PTGES2	1.30328e-08	-0.382868	0.07	0.124	0.000174639
CYBA	1.35037e-08	0.318038	0.229	0.154	0.00018095
APLP2	1.35719e-08	-0.390912	0.176	0.248	0.000181864
MUS81	1.38185e-08	-0.381052	0.056	0.105	0.000185168
TSTD1	1.39115e-08	0.256852	0.192	0.127	0.000186413
XDH	1.42359e-08	-0.368823	0.054	0.1	0.00019076
PTPN2	1.48931e-08	-0.353192	0.056	0.105	0.000199567
TRMT6	1.51529e-08	-0.311293	0.066	0.119	0.000203049
NUP155	1.58912e-08	-0.363958	0.113	0.178	0.000212942
GALNT14	1.59693e-08	-0.347181	0.06	0.111	0.000213988
TALDO1	1.59786e-08	-0.334794	0.158	0.232	0.000214114
WDR46	1.62578e-08	-0.374031	0.058	0.106	0.000217855
STK4	1.62735e-08	-0.368222	0.114	0.18	0.000218065
MRPL16	1.72093e-08	0.252454	0.167	0.106	0.000230605
SAE1	1.80292e-08	-0.361432	0.076	0.131	0.000241591
ACTR6	1.8058e-08	0.276832	0.101	0.053	0.000241977
PRMT5	1.84719e-08	-0.368176	0.064	0.116	0.000247523
MBNL1	1.92606e-08	-0.385479	0.148	0.217	0.000258092
ALDH1A3	2.15096e-08	0.38995	0.244	0.169	0.000288229
NUSAP1	2.17498e-08	-0.385101	0.135	0.198	0.000291448
TSR1	2.34568e-08	-0.372167	0.108	0.172	0.000314321
PSMC6	2.45988e-08	0.286805	0.386	0.298	0.000329625
MANF	2.47452e-08	-0.358775	0.08	0.137	0.000331585
CYP1B1	2.60625e-08	-0.463281	0.071	0.116	0.000349237
CACUL1	2.67605e-08	-0.376995	0.089	0.147	0.000358591
CCT6A	2.68674e-08	0.363693	0.864	0.819	0.000360023
GOLM1	2.69099e-08	-0.367329	0.077	0.133	0.000360593
EPB41L2	2.70823e-08	-0.329632	0.112	0.177	0.000362903
PREB	2.77653e-08	-0.387284	0.113	0.173	0.000372055
GALNT7	3.01898e-08	-0.338535	0.06	0.11	0.000404543
MRPL27	3.05096e-08	0.29265	0.261	0.185	0.000408829
PRKAR2A	3.11291e-08	-0.353417	0.068	0.116	0.00041713
DHX9	3.31895e-08	-0.371842	0.159	0.229	0.00044474
WSB1	3.34904e-08	-0.408892	0.072	0.124	0.000448771
TRMT61A	3.38586e-08	-0.332639	0.069	0.122	0.000453705
YES1	3.56433e-08	-0.293788	0.073	0.126	0.000477621
ETF1	3.70989e-08	-0.382832	0.174	0.239	0.000497125
CNN3	3.78865e-08	0.283593	0.27	0.193	0.000507679
CCNI	3.87613e-08	-0.357921	0.147	0.215	0.000519401
GTPBP4	3.89803e-08	-0.395945	0.116	0.177	0.000522337
IFNAR1	4.28112e-08	-0.312209	0.058	0.108	0.00057367
OGFOD1	4.29621e-08	-0.358859	0.073	0.124	0.000575692
UBE3C	4.33516e-08	-0.365887	0.07	0.122	0.000580911
CSNK1E	4.38256e-08	-0.351701	0.085	0.141	0.000587263
MPRIP	4.44919e-08	-0.357412	0.136	0.203	0.000596191
HSPD1	4.4587e-08	-0.256167	0.463	0.507	0.000597466
S100A6	4.5404e-08	-0.252335	0.254	0.267	0.000608413
PNKD	4.59619e-08	0.26398	0.113	0.063	0.00061589
RPL36A	4.97331e-08	-0.38841	0.066	0.111	0.000666424
SUPT4H1	5.0082e-08	0.304674	0.145	0.086	0.000671099
HDAC1	5.11485e-08	-0.35991	0.159	0.228	0.00068539
IVNS1ABP	5.23106e-08	-0.368923	0.072	0.123	0.000700961
SMYD2	5.24735e-08	-0.365048	0.082	0.136	0.000703145
TPP2	5.29843e-08	-0.35966	0.059	0.108	0.000709989
MISP	5.35501e-08	-0.336098	0.064	0.114	0.000717571
VRK1	5.46416e-08	-0.371839	0.112	0.17	0.000732198
MAPK1IP1L	5.51155e-08	-0.374888	0.103	0.16	0.000738548
RAD23B	5.63456e-08	0.290802	0.369	0.284	0.000755032
RND3	5.669e-08	-0.370961	0.159	0.228	0.000759646
FSTL1	5.71606e-08	-0.351517	0.09	0.148	0.000765952
E2F4	5.82302e-08	-0.372518	0.112	0.164	0.000780284
C9orf78	6.15949e-08	-0.37278	0.114	0.175	0.000825372
MIER1	6.21022e-08	-0.354299	0.054	0.101	0.00083217
UBAC1	6.289e-08	-0.322316	0.058	0.108	0.000842726
LRRFIP2	6.43931e-08	-0.318434	0.072	0.126	0.000862867
RRP15	6.7062e-08	-0.37301	0.12	0.183	0.000898631
BRIX1	6.81982e-08	-0.334493	0.241	0.316	0.000913856
OTUD6B-AS1	6.91293e-08	0.348912	0.182	0.117	0.000926333
NIFK	7.30237e-08	0.255294	0.267	0.194	0.000978518
MSANTD3	7.37553e-08	-0.366643	0.107	0.167	0.000988321
PRC1	7.49601e-08	-0.387791	0.065	0.113	0.00100447
LAMTOR3	7.50923e-08	0.299801	0.118	0.066	0.00100624
TCF3	7.7651e-08	-0.319576	0.055	0.103	0.00104052
RAP1B	7.87448e-08	0.273321	0.13	0.076	0.00105518
NCKAP1	8.20259e-08	-0.374069	0.101	0.158	0.00109915
NDUFB10	8.40111e-08	0.31067	0.266	0.19	0.00112575
GOT2	8.51666e-08	-0.335391	0.104	0.164	0.00114123
ETHE1	8.58635e-08	-0.360496	0.144	0.19	0.00115057
MED13	8.94739e-08	-0.37684	0.073	0.125	0.00119895
YWHAE	9.18659e-08	0.31731	0.492	0.424	0.001231
RANBP6	9.42856e-08	-0.316806	0.057	0.105	0.00126343
PUM1	9.44559e-08	-0.331005	0.056	0.103	0.00126571
FAM101B	9.49322e-08	-0.352197	0.095	0.152	0.00127209
JUNB	9.4978e-08	-0.364469	0.066	0.111	0.00127271
BDNF	9.79237e-08	-0.384728	0.064	0.112	0.00131218
LMO4	9.80584e-08	-0.306033	0.079	0.134	0.00131398
PPP1CA	9.89261e-08	-0.312064	0.312	0.377	0.00132561
TIMM50	1.02697e-07	-0.34502	0.07	0.121	0.00137615
NET1	1.03058e-07	-0.331744	0.099	0.158	0.00138098
CDC123	1.09504e-07	-0.384511	0.106	0.159	0.00146735
CYC1	1.12437e-07	-0.349355	0.316	0.379	0.00150665
M6PR	1.13057e-07	-0.380911	0.096	0.15	0.00151496
YWHAZ	1.16342e-07	-0.274805	0.476	0.542	0.00155899
GPRC5A	1.25651e-07	-0.360667	0.247	0.303	0.00168372
CKS1B	1.27082e-07	0.259303	0.127	0.075	0.0017029
MED29	1.33938e-07	-0.373107	0.119	0.175	0.00179477
FHL2	1.34819e-07	0.313455	0.198	0.132	0.00180658
RPP30	1.34824e-07	-0.375193	0.088	0.133	0.00180664
NIPAL3	1.35923e-07	-0.268527	0.07	0.121	0.00182136
EPCAM	1.45689e-07	0.305507	0.349	0.269	0.00195223
COMMD2	1.47323e-07	0.2742	0.213	0.146	0.00197413
DUSP14	1.49547e-07	0.331243	0.179	0.116	0.00200393
BAG2	1.52283e-07	0.343068	0.175	0.113	0.0020406
ZNF451	1.58648e-07	-0.370535	0.066	0.114	0.00212588
NCOA4	1.61966e-07	-0.369786	0.215	0.283	0.00217034
NARS	1.62006e-07	-0.296923	0.088	0.144	0.00217088
DIDO1	1.63518e-07	-0.310373	0.063	0.111	0.00219114
EIF2S1	1.67826e-07	-0.333854	0.263	0.333	0.00224887
CMAS	1.68132e-07	-0.362502	0.076	0.126	0.00225297
BUB3	1.69212e-07	-0.363887	0.212	0.278	0.00226745
ZNF622	1.72738e-07	-0.357051	0.097	0.152	0.00231469
ORC6	1.82815e-07	-0.360433	0.18	0.234	0.00244972
DAAM1	1.86323e-07	-0.376165	0.199	0.264	0.00249673
PARL	2.05293e-07	-0.365536	0.119	0.178	0.00275092
SQLE	2.1146e-07	-0.309938	0.072	0.123	0.00283356
SLC25A4	2.17636e-07	-0.328715	0.058	0.103	0.00291632
NUDCD1	2.23932e-07	0.31815	0.148	0.091	0.00300069
C20orf24	2.24856e-07	0.319694	0.214	0.147	0.00301306
CAND1	2.28176e-07	-0.354745	0.14	0.188	0.00305756
CAPZA1	2.32546e-07	-0.348146	0.122	0.18	0.00311612
FOXM1	2.38803e-07	-0.309891	0.063	0.111	0.00319996
SRI	2.51018e-07	-0.329065	0.178	0.216	0.00336364
ZNF593	2.55942e-07	0.309761	0.169	0.109	0.00342962
CTBP2	2.58207e-07	-0.363361	0.067	0.109	0.00345997
CD55	2.70919e-07	-0.359309	0.095	0.15	0.00363031
FAM83H	2.80918e-07	-0.332461	0.059	0.103	0.0037643
DDX39A	3.0037e-07	-0.335675	0.121	0.178	0.00402495
PRR11	3.02382e-07	-0.289771	0.135	0.198	0.00405192
ASAH1	3.07754e-07	0.280369	0.196	0.134	0.00412391
FRMD6	3.18647e-07	-0.315232	0.279	0.343	0.00426987
SYNGR2	3.19802e-07	-0.350752	0.081	0.134	0.00428534
ABI1	3.24261e-07	-0.368831	0.076	0.119	0.00434509
OSBPL8	3.29394e-07	-0.316486	0.103	0.161	0.00441387
RDX	3.29999e-07	-0.345955	0.111	0.169	0.00442199
AP2B1	3.32896e-07	-0.3312	0.075	0.126	0.00446081
MRPS5	3.34952e-07	-0.33567	0.132	0.195	0.00448835
TAP2	3.41501e-07	-0.346623	0.066	0.11	0.00457611
MRPL40	3.78672e-07	0.266805	0.177	0.118	0.00507421
RIC8A	3.93778e-07	-0.346358	0.089	0.141	0.00527663
ZBED4	4.10476e-07	-0.354803	0.063	0.107	0.00550038
MRPS18B	4.23421e-07	0.304038	0.191	0.128	0.00567384
EZH2	4.77953e-07	-0.372802	0.096	0.149	0.00640457
P4HB	4.95773e-07	-0.317748	0.326	0.39	0.00664336
BCAP31	5.11832e-07	-0.344259	0.141	0.204	0.00685855
NCAPG2	5.20984e-07	-0.346345	0.064	0.109	0.00698118
BTG1	5.53285e-07	-0.371515	0.122	0.177	0.00741402
IFRD1	5.80133e-07	-0.357199	0.128	0.181	0.00777378
GNB2	6.09424e-07	-0.336316	0.159	0.212	0.00816628
MRPS22	6.14785e-07	0.269571	0.16	0.103	0.00823812
ZNF148	6.30519e-07	-0.284401	0.062	0.108	0.00844895
HNRNPA1	6.47662e-07	-0.27469	0.252	0.298	0.00867867
TSR3	6.55463e-07	-0.29156	0.097	0.152	0.0087832
SWAP70	6.58482e-07	-0.311784	0.064	0.111	0.00882366
CRTAP	6.68104e-07	-0.316312	0.071	0.119	0.00895259
SERPINH1	6.76043e-07	-0.357443	0.108	0.16	0.00905898
WDR54	6.78809e-07	-0.343898	0.086	0.136	0.00909604
RLIM	6.9023e-07	-0.304946	0.059	0.104	0.00924909
NEU1	6.99046e-07	-0.362035	0.071	0.116	0.00936722
EID1	7.16014e-07	-0.348133	0.123	0.181	0.00959459
BANF1	7.20585e-07	0.257066	0.173	0.115	0.00965584
C19orf70	7.56173e-07	0.278973	0.182	0.122	0.0101327
UTP4	7.91112e-07	-0.351563	0.107	0.163	0.0106009
TMEM248	7.92134e-07	-0.320963	0.067	0.114	0.0106146
PSMC5	7.98268e-07	-0.307223	0.252	0.323	0.0106968
FAM204A	8.22499e-07	-0.360674	0.162	0.222	0.0110215
PVT1	8.51899e-07	0.294633	0.119	0.07	0.0114154
SNAPIN	8.729e-07	0.25636	0.115	0.068	0.0116969
CCDC91	8.74297e-07	-0.330779	0.066	0.111	0.0117156
WDR1	8.81082e-07	-0.323077	0.082	0.131	0.0118065
FDPS	8.93487e-07	-0.332407	0.165	0.229	0.0119727
MRPS25	9.3163e-07	-0.324148	0.077	0.126	0.0124838
MRPS12	9.51087e-07	-0.336332	0.244	0.289	0.0127446
LAPTM4B	9.60378e-07	-0.321762	0.283	0.35	0.0128691
VTI1B	9.62715e-07	-0.348592	0.17	0.226	0.0129004
CTSA	9.64137e-07	-0.323646	0.155	0.219	0.0129194
VDAC1	9.948e-07	-0.339438	0.12	0.177	0.0133303
C16orf72	9.97312e-07	-0.314454	0.081	0.131	0.013364
AURKB	1.0031e-06	-0.345579	0.1	0.154	0.0134416
FASTKD3	1.01769e-06	0.269611	0.116	0.068	0.0136371
ESD	1.03417e-06	0.313838	0.181	0.121	0.0138578
MAP3K13	1.0565e-06	-0.322622	0.148	0.185	0.0141571
DIAPH3	1.08112e-06	-0.35841	0.089	0.139	0.014487
GID8	1.12689e-06	-0.346111	0.129	0.176	0.0151003
INA	1.13486e-06	-0.282009	0.074	0.122	0.0152071
CAPG	1.13786e-06	-0.322376	0.07	0.113	0.0152474
[truncated: 227 more rows]

## Sheet: Top10down-Function
Table S1: The top10 downregulated genes in NFX1-123 KO CaSki cells compared to CTL and their functions
Gene id	p-value (unadjusted)	avg_log2FC (log fold-change of the average expression between the Caski KO and the CTL. Positive values indicate that the gene is more highly expressed in the KO compared to the CTL)	pct.1 (The percentage of cells where the gene is detected in the CaskiKO)	pct.2 (The percentage of cells where the gene is detected in the CaskiCTL)	p_val_adj (Adjusted p-value, based on Bonferroni correction)	Telomerase Functions	Function
INHBA	2.29444e-226	-2.34917	0.022	0.378	3.07455e-222		Inhibin subunit Beta A, a member of TGF-beta superfamily of proteins. Elevated expression of this gene may be associated with cancer cachexia in human patients. Inhibins and activins inhibit and activate, respectively, the secretion of follitropin by the pituitary gland. Inhibins/activins are involved in regulating a number of diverse functions such as hypothalamic and pituitary hormone secretion…
NEAT1	1.71525e-151	-2.24425	0.124	0.435	2.29844e-147		Nuclear Paraspeckle Assembly Transcript 1, is an RNA Gene affiliated with lncRNA. This lncRNA is retained in the nucleus where it forms the core structural component of the paraspeckle sub-organelles. It may act as a transcriptional regulator for numerous genes, including some genes involved in cancer progression. Diseases associated with NEAT1 include Dengue Disease and Gastric Adenocarcinoma. A…
RBM25	2.7514e-241	-2.21586	0.249	0.68	3.68688e-237		RNA Binding Motif Protein 25, Enables mRNA binding activity. Involved in regulation of alternative mRNA splicing, via spliceosome and regulation of apoptotic proces. Involved in apoptotic cell death through the regulation of the apoptotic factor BCL2L1 isoform expression. Modulates the ratio of proapoptotic BCL2L1 isoform S to antiapoptotic BCL2L1 isoform L mRNA expression. When overexpressed, st…
PRRC2C	1.16234e-220	-2.06553	0.192	0.612	1.55753e-216		Proline Rich Coiled-Coil 2C, Involved in RNA binding and obsolete protein c-terminus binding. Associated with Bladder Cancer. Required for efficient formation of stress granule.
NEFM	2.68015e-160	-2.00859	0.03	0.322	3.5914e-156		Neurofilament Medium Chain, involved in the maintenance of neuronal caliber, may cooperate with the neuronal intermediate filament protein PRPH and INA to form neuronal filamentous networks. NEFM may be commonly used as a biomarker for neuronal damage. COPI-independent Golgi-to-ER retrograde traffic pathwauy is associated with this gene
DYNC1H1	3.55456e-201	-1.99233	0.179	0.57	4.76311e-197		Dynein Cytoplasmic 1 Heavy Chain 1, microtuble-activated ATPase that function as molecular motor. Function in intracellular motility, protein sorting, organells movement and spindle dynamics. Act as a motor for intracellular rerograde motility of vesicles along microtubles.
MKI67	3.51529e-135	-1.93523	0.168	0.495	4.71049e-131		Marker of Proliferation Ki-67, involved in regulation of chromosome segregation and regulation of mitotic nuclear division. Located in chromosome; nuclear body; and nucleolus. Colocalizes with condensed chromosome. Implicated in Crohn's disease; breast cancer; human immunodeficiency virus infectious disease; and pancreatic cancer. Biomarker of several diseases, including Barrett's esophagus; auto…
FTL	3.66477e-236	-1.9352	0.252	0.656	4.91079e-232		Ferritin Light Chain, encodes light chain of ferritin protein. Stores iron in a soluble, non-toxic, readily available form. Important for iron homeostasis. Iron is taken up in the ferrous form and deposited as ferric hydroxides after oxidation. Also plays a role in delivery of iron to cells. Vesicle-mediated transport and inname immune system pathways are related to this gene. Hyperferritinemia w…
SAT1	6.68592e-177	-1.91736	0.185	0.554	8.95913e-173		Spermidine/Spermine N(1)-Acetyltransferase, belongs to the acetyltransferase family, and is a rate-limiting enzyme in the catabolic pathway of polyamine metabolism. It catalyzes the acetylation of spermidine and spermine, and is involved in the regulation of the intracellular concentration of polyamines and their transport out of cells. Defects in this gene are associated with keratosis follicula…
CENPF	1.44091e-125	-1.90019	0.155	0.466	1.93082e-121	CENP F correlated with Telomerase O Bren et al 2007	Centromere Protein F, required for kinetochore function and chromsome segregation in mitosis. Required for kinetochore localization of dynein, LIS1, NDE1 and NDEL1. Regulates recycling of the plasma membrane by acting as a link between recycling vesicles and the microtubule network though its association with STX4 and SNAP25. Acts as a potential inhibitor of pocket protein-mediated cellular proce…
